# Supplementary material for: A multi-functional role for the MCM8/9 helicase complex in maintaining fork integrity during replication stress
Source: Nat Commun. 2022 Aug 30;13:5090. doi: 10.1038/s41467-022-32583-8 (PMC9427862; doi:10.1038/s41467-022-32583-8)
Supplement: Supplementary file 4 — Source Data [file 41467_2022_32583_MOESM4_ESM.xlsx]

## Sheet: Fig 1ab
MCM8 and MCM9 Western Blot uncropped unprocessed

## Sheet: Fig 1d
Cell cycle analysis after double thymidine block and release
	Percentage S-Phase					Percentage G2/M					Percentage G1-Phase
Time (hrs)	WT	8KO	9KO		Time (hrs)	WT	8KO	9KO		Time (hrs)	WT	8KO	9KO
2	31.7	31	25.7		2	43.6	31.1	21.6		2	19	30.2	45.1
4	19.3	30.6	30.1		4	62.3	39.5	39.4		4	14.7	23.4	24.3
6	8.49	20.2	22.9		6	72	58.9	57.8		6	16.7	16.5	14.6
8	4.46	14.5	17.4		8	57.3	62.8	64.2		8	35	18.8	14.5
10	3.65	14	13.8		10	30.4	45.4	59.9		10	62.1	36.3	22.2
12	5.77	7.81	14.4		12	20.9	32.7	39.4		12	70	55.3	41.8

## Sheet: Fig 1e
Dual labeled DNA fiber replication progression
	WT			8KO			9KO
Time (min)	30	45	60	30	45	60	30	45	60
	2.57	2.758	10.003	3.194	2.726	3.528	2.707	4.765	2.191
	1.826	1.051	6.128	3.727	2.695	4.623	4.668	3.047	6.509
	2.354	1.411	7.594	1.903	4.205	4.502	4.657	2.357	0.605
	1.269	1.544	17.717	2.562	3.365	4.887	2.076	2.293	5.476
	1.197	3.379	3.671	5.344	2.34	3.205	1.625	2.239	1.778
	3.479	2.833	1.923	5.059	4.024	1.923	2.294	3.122	1.406
	3.995	2.265	6.8	2.507	1.781	1.034	2.464	6.813	4.48
	0.962	3.166	4.587	1.54	2.134	1.509	3.85	4.142	1.134
	2.291	1.892	5.266	2.935	2.311	0.953	4.462	5.519	0.891
	1.271	4.3	6.88	6.179	3.628	2.783	4.77	4.361	1.322
	1.754	2.395	8.703	2.897	2.027	2.949	2.853	3.44	2.598
	1.712	4.304	12.119	3.641	4.205	4.235	2.204	1.906	0.644
	0.735	5.703	17.273	0.907	3.077	0.69	4.045	2.007	0.69
	1.446	10.304	15.693	2.529	1.822	1.423	1.227	1.903	1.387
	0.855	4.16	2.012	2.762	5.206	4.169	3.587	2.116	2.067
	1.482	3.671	1.837	3.452	3.365	1.238	5.066	3.987	1.994
	0.964	2.926	4.453	4.818	8.73	3.016	2.118	3.194	1.192
	0.997	0.881	4.773	2.812	12.278	3.446	1.904	2.276	1.12
	1.951	3.25	3.663	3.284	3.122	1.307	1.804	2.222	1.092
	2.703	4.052	4.501	4.16	2.525	1.233	1.432	5.121	2.596
	1.846	1.6	3.805	2.596	2.695	4.016	2.402	1.822	3.549
	0.987	1.305	3.71	1.565	1.147	2.373	2.249	5.103	0.833
	2.604	6.919	2.783	1.622	4.502	4.04	1.945	2.507	2.542
	1.6	4.596	4.623	3.628	4.544	4.243	5.098	1.95	2.643
	1.378	4.157	5.793	2.071	1.672	2.131	3.108	4.695	5.487
	1.298	5.91	1.622	5.871	1.495	1.057	1.848	7.201	6.579
	3.145	4.091	2.823	1.606	1.32	2.004	2.855	9.957	4.909
	3.838	3.56	2.762	1.462	1.45	1.288	3	3.309	3.452
	0.984	3.452	8.348	3.385	1.182	1.603	2.238	1.372	1.56
	2.783	5.19	13.918	2.206	2.087	2.449	3.036	3.004	1.513
	1.547	4.526	3.452	3.949	3.385	5.246	2.841	2.283	5.654
	1.314	3.546	3.153	2.952	9.253	4.018	2.168	5.168	3.756
	1.176	1.94	3.857	2.311	6.838	3.068	2.204	2.881	2.564
	0.803	3.556	0.573	2.762	4.105	0.862	7.262	4.979	2.774
	1.549	3.691	2.974	2.003	4.661	1.441	10.321	3.786	1.813
	2.403	4.475	5.718	8.25	2.96	1.103	2.342	2.283	1.45
	1.706	2.755	4.338	3.236	4.667	2.847	2.569	5.046	1.272
	0.816	2.144	2.99	2.538	4.914	4.308	2.292	1.565	1.694
	1.026	2.778	7.825	3.44	1.282	1.849	2.769	4.59	0.976
	1.166	3.635	3.61	2.593	3.13	3.213	5.613	2.753	1.781
	2.895	1.803	5.337	1.282	3.983	2.354	2.297	4.2	2.72
	1.358	2.096	2.867	2.907	2.58	0.821	2.048	2.206	4.103
	1.836	1.462	3.762	3.269	7.591	3.683	2.079	3.727	2.489
	1.586	3.72	5.417	1.71	5.135	2.631	3.028	2.489	1.781
	1.133	2.847	5.27	2.364	1.923	0.86	3.76	4.536	2.357
	1.925	4.129	3.721	2.311	3.949	2.924	1.945	3.899	2.554
	1.341	3.157	5.212	2.395	6.346	1.376	3.853	3.326	2.949
	1.286	7.584	5.08	2.045	4.596	1.121	4.419	4.244	1.001
	1.128	8.069	6.19	2.179	1.893	3.355	5.624	2.103	4.351
	1.233	6.372	9.616	1.121	1.642	3.026	1.816	3.613	2.643
	2.141	4.42	5.514	1.419	2.179	2.812	3.131	1.182	1.147
	3.627	4.143	3.546	2.045	2.924	2.007	3.656	3.899	3.219
	1.488	2.206	4.714	1.833	3.899	1.147	1.229	1.334	1.322
	1.609	5.622	4.174	2.233	2.003	1.672	3.16	7.646	1.044
	2.243	2.816	11.126	1.225	4.887	6.08	1.247	1.298	6.287
	1.026	4.698	6.543	4.86	1.544	3.047	1.989	3.628	2.952
	2.216	1.453	6.999	2.052	3.205	3.671	2.271	2.323	2.385
	1.233	3.317	5.488	1.623	3.333	1.147	3.342	1.996	1.994
	1.281	1.433	6.618	2.323	5.109	2.643	1.628	1.541	2.258
	1.664	2.052	11.761	5.409	1.836	2.243	1.368	0.918	2.564
	2.501	5.19	4.879	2.003	2.087	2.179	3.416	2.744	2.093
	1.928	3.581	10.334	2.364	5.547	1.501	2.102	1.822	2.183
	1.339	3.748	3.205	2.812	4.646	1.72	1.264	2.545	2.311
	3.096	1.072	5.629	3.276	2.114	1.849	1.199	2.523	2.134
	1.055	7.901	7.226	4.661	2.96	4.054	4.117	2.15	1.282
	2.142	1.79	4.382	3.673	2.183	2.643	3.02	2.774	0.862
	1.988	4.157	10.898	2.64	2.239	3.264	4.455	0.748	1.303
	2.992	3.286	6.622	1.836	1.288	2.268	3.213	2.364	1.541
	1.366	3.812	3.275	2.176	4.105	3.771	4.371	2.179	4.2
	2.857	2.997	4.065	2.538	3.153	4.914	3.847	1.71	1.45
	1.338	2.256	1.927	3.153	2.283	2.503	5.999	3.215	1.744
	1.541	2.843	8.739	7.398	1.961	3.346	3.24	2.668	1.092
	5.23	1.21	12.213	6.438	1.501	1.903	4.219	4.385	1.744
	3.615	0.998	4.751	3.626	2.643	2.036	1.427	1.744	2.489
	1.888	3.397	2.656	6.144	2.239	1.334	4.236	2.64	2.64
	0.856	4.292	8.772	4.531	4.048	2.283	6.094	1.795	5.391
	1.527	3.555	14.112	4.757	2.176	2.1	1.608	2.577	4.993
	1.53	6.014	4.952	4.547	2.195	2.193	3.377	3.45	2.525
	2.736	5.112	4.79	2.268	1.544	1.938	1.239	3.44	3.13
	0.969	3.262	6.608	3.355	1.836	1	1.949	1.263	4.826
	1.712	2.812	11.924	2.027	1.288	0.462	4.085	1.642	5.775
	1.242	3.855	11.044	1.363	1.095	0.793	2.671	2.631	3.047
	7.411	4.262	4.977	1.462	1.606	2.386	2.43	2.013	1.322
	3.331	1.587	8.032	2.206	0.821	1.462	5.035	6.205	2.54
	3.022	1.248	1.757	3.236	2.183	2.258	2.1	4.295	2.364
	1.582	3.271	3.262	3.385	2.134	2.103	16.35	3.408	4.882
	3.556	5.796	3.056	2.354	2.183	0.77	1.271	1.957	3.143
	0.635	3.87	3.581	2.596	2.071	0.788	0.855	7.312	2.577
	2.352	5.073	5.874	1.672	6.187	1.222	2.337	0.962	4.176
	2.177	3.077	2.166	4.596	1.416	0.77	2.57	1.938	1.99
	2.333	1.976	8.866	1.72	2.692	2.251	2.16	3.147	1.384
	2.149	2.403	2.161	3.906	1.725	2.61	2.344	1.796	2.41
	4.882	4.186	3.806	2.768	1.565	2.409	2.663	1.034	1.608
	2.616	4.192	2.556	8.685	4.074	2.631	0.719	1.179	1.732
	1.654	3.719	2.964	1.99	2.122	2.947	1.321	4.226	1.786
	2.239	2.721	2.976	1.744	2.308	2.131	6.467	1.129	2.007
	1.953	4.251	5.976	3.328	2.519	1.092	1.212	2.084	3.104
	2.729	2.096	5.695	6.934	1.209	1.225	1.158	1.664	3.733
	1.509	4.859	3.07	1.642	1.953	1.051	2.513	1.571	5.514
	2.364	3.719	4.784	2.385	2.631	4.536	2.736	2.071	3.546
	1.686	4.143	11.931	6.116	2.489	1.282	1.451	1.56	2.96
	1.034	2.974	3.343	4.873	1.781	1.822	2.869	1.433	2.717
	1.088	3.784	9.385	2.993	2.114	4.233	2.304	2.677	1.961
	1.707	1.051	4.299	3.727	2.067	1.768	5.21	2.409	2.179
	0.788	9.568	6.078	2.677	3.848	2.993	3.17	3.421	2.311
	1.875	5.059	7.908	3.649	1.849	2.993	2.381	1.179	2.027
	0.906	1.406	2.774	3.681	3.949	1.822	5.233	1.209	1.034
	0.436	3.157	0.907	3.667	4.615	4.262	2.529	2.233	3.246
	1.387	4.256	1.649	2.103	1.462	3.104	1.207	5.311	3.331
	1.292	6.736	3.273	2.812	1.315	5.106	4.3	2.489	1.358
	1.615	6.731	5.167	4.131	1.814	4.667	1.194	2.812	2.641
	2.584	2.122	6.123	2.656	1.654	1.786	1.159	3.562	1.608
	2.088	3.583	6.707	3.786	3.583	2.929	1.781	1.822	1.885
	0.792	1.282	2.584	2.545	2.881	0.725	1.535	4.026	1.898
	2.052	1.476	4.46	1.654	0.635	1.088	1.811	5.332	1.339
	3.699	4.818	4.791	2.323	2.048	0.772	4.557	3.488	5.23
	5.872	4.646	3.681	2.044	1.928	0.86	2.298	2.907	4.217
	1.454	1.155	8.555	4.018	4.501	1.782	1.254	4.134	1.381
	2.177	1.582	4.051	2.311	3.944	2.993	2.37	3.414	1.141
	2.116	5.702	4.5	2.643	1.923	4.262	1.544	5.871	2.311
	2.012	3.786	3.636	4.516	3.109	8.455	1.658	2.409	2.15
	1.957	4.083	10.324	3.744	4.345	2.003	1.77	4.134	2.702
	0.793	2.949	8.88	2.643	0.976	1.822	2.065	3.213	1.946
	2.812	4.876	5.288	2.823	1.654	2.643	1.328	6.128	1.823
	1.55	3.94	2.427	7.92	4.216	1.642	3.85	7.476	1.786
	2.372	4.093	6.992	4.565	4.68	0.821	1.249	2.924	3.333
	1.058	2.977	1.988	1.209	7.951	1.282	1.213	2.717	1.216
	1.565	3.06	5.536	4.134	2.351	0.726	1.349	2.183	5.162
	1.567	6.648	5.388	2.239	2.037	1.072	0.962	4.587	1.961
	1.331	6.181	5.86	2.593	2.155	0.811	2.504	2.489	3.143
	3.748	3.115	1.903	2.419	2.266	3.326	1.355	2.359	2.8
	1.2	2.963	3.385	2.268	3.734	2.8	1.401	3.498	4.097
	3.486	2.999	3.555	4.45	4.214	3.592	4.621	2.449	2.64
	1.827	1.496	7.191	3.058	1.806	3.269	2.038	1.678	2.354
	0.616	6.878	4.818	1.953	2.723	2.596	1.133	2.675	3.109
	0.676	2.508	7.798	4.233	4.138	4.818	2.909	1.245	3.084
	2.845	3.922	6.161	2.134	5.012	2.753	0.864	3.144	1.524
	3.374	5.531	8.6	2.195	3.593	1.307	2.406	2.093	1.786
	3.267	4.465	4.2	5.085	3.912	2.838	1.996	2.178	1.979
	0.707	6.165	4.478	2.993	3.354	2.191	1.213	3.234	1.692
	1.027	1.95	5.741	4.445	2.351	3.691	1.445	2.274	2.668
	1.501	8.428	5.364	2.206	3.462	3.44	1.694	5.367	2.088
	2.672	3.001	3.122	2.087	7.625	1.781	1.726	3.983	1.55
	1.55	4.288	2.832	5.442	7.915	5.572	3.625	3.61	2.443
	2.134	2.096	10.825	2.206	2.055	3.797	6.268	4.411	1.4
	1.98	1.938	6.626	1.781	2.628	2.839	2.37	2.847	7.344
	2.454	4.105	6.86	1.095	2.774	1.869	2.248	2.529	1.495
	3.045	2.373	4.083	2.003	3.554	3.7	1.984	3.644	1.953
	1.863	5.386	5.429	1.759	3.224	1.003	1.853	3.104	2.96
	1.412	2.027	4.873	1.923	3.408	5.28	2.288	4.702	1.667
	2.72	5.313	3.654	2.206	1.476	4.478	2.123	1.833	4.873
	2.545	1.21	3.583	1.544	5.689	3.52	1.582	1.463	1.991
	2.648	4.738	5.893	3.537	2.395	4.45	2.202	1.924	2.316
	1.778	1.446	7.439	1.462	2.564	2.395	16.499	4.33	4.289
	0.663	3.603	6.955	2.179	2.206	1.41	2.029	3.87	2.603
	1.695	2.183	5.21	1.72	1.988	4.704	2.666	3.987	3.03
	6.983	1.72	3.325	3.098	2.115	2.982	1.392	2.247	3.221
	5.96	2.258	6.138	3.488	4.338	1.586	2.123	2.949	2.775
	10.014	6.21	4.428	3.355	2.003	2.838	3.135	2.003	2.203
	7.226	10.059	4.159	4.745	2.003		2.071	3.147	1.109
	3.001	2.311	10.968	2.364	3.488		1.921	1.088	2.058
	2.213	17.283	6.226	6.027	2.596		3.205	3.812	1.246
	1.923	8.772	10.34	2.183	3.571		1.77	3.047	1.867
	2.466	4.914	3.07	1.923	2.283		2.657	4.421	5.417
	2.385	8.794	4.702	4.812	2.525		1.149	2.283	2.997
	2.925	17.086	4.308	2.385	4.718		1.896	4.596	3.956
	1.973	2.251	3.488	1.957	2.881		2.098	2.134	6.067
	5.409	9.442	7.226	1.462	2.99		2.1	2.643	1.664
	2.988	4.42	3.976	2.596	1.672		2.048	3.537	4.251
	2.81	3.753	3.166	2.239	2.176		2.134	1.849	2.753
	4.151	3.014	10.219	2.847	1.565		1.74	1.994	1.067
	2.351	10.876	4.925	3.004	1.72		1.78	2.474	2.149
	3.89	4.526	6.299	3.727	2.974		3.142	2.087	4.179
	2.917	7.342	6.041	2.357	3.208		1.74	1.994	3.243
	1.606	2.711	4.946	2.631	1.923		1.916	1.893	3.989
	2.288	1.381	8.56	1.923	1.423		3.823	7.98	1.953
	3.611	1.709	6.119	1.849	1.352		2.993	3.185	2.268
	4.257	3.873	10.153	2.272	1.453		4.167	2.907	2.643
	5.036	2.907	6.813	4.142	2.04		2.356	2.815	4.473
	5.157	2.032	3.174	3.269	3.144		1.485	1.642	2.596
	6.583	6.889	8.452	1.994	2.631		1.606	2.183	2.183
	2.229	2.116	4.262	3.44	0.925		2.091	1.906	2.692
	3.381	4.192	6.774	6.095	1.026		1.4	3.385	1.813
	5.349	8.568	12.627	3.286	5.423		2.128	6.618	1.37
	1.708	8.277	5.964	3.296	1.667		2.364	4.624	5.441
	1.111	4.485	5.433	2.213	1.307		2.77	3.13	1.906
	3.847	2.197	5.547	2.183	2.354		1.534	5.27	4.952
	1.587	7.584	5.447	3.52	1.622		2.254	2.134	3.549
	4.425	4.812	10.435	2.354	3.246		1.563	1.565	1.813
	1.744	4.196	7.257	2.726	1.544		2.227	4.269	2.881
	2.18	3.157	14.416	3.667	2.693		2.348	3.104	2.007
	1.419	3.668	9.163	3.349	3.922		1.376	7.357	2.489
	2.804	4.186	4.502	3.082	3.072		2.705	2.027	2.364
	2.497	1.72	7.218	2.027	2.347		1.999	3.284	4.134
	1.56	3.808	11.026	1.565	2.124		2.583	4.17	1.495
	6.336	3.514	8.069	3.141	1.996		1.643	2.449	3.812
	3.904	4.3	6.717	2.838	6.273		0.916	4.443	2.155
	6.942	2.721	9.657	2.955	2.309		1.392	4.443	1.509
	1.813	3.549	4.494	2.474	1.496		1.456	6.08	3.166
	1.161	2.812	11.673	4.363	1.552		1.696	12.531	2.283
	2.815	4.821	5.92	2.308	1.991		1.936	1.744	1.642
	4.46	3.674	4.702	2.245	3.738		2.874	2.72	3.088
	12.706	3.452	4.533	2.566	3.752		0.481	5.531	5.41
	6.095	2.088	4.759	2.439	3.679		0.825	2.489	8.262
	2.103	1.731	8.303	2.23	3.219		2.408	0.693	3.527
	1.789	4.48	5.137	2.316	3.705		2.588	1.544	1.56
	2.513	3.975	5.749	1.906	2.812		4.241	1.541	3.166
	3.808	5.812	3.183	2.774	2.666		1.321	3.546	2.952
	1.863	1.781	7.83	2.311	2.5		1.921	3.208	1.182
	1.863	3.385	5.281	2.862	2.867		2.471	3.336	1.453
	4.186	2.827	2.293	1.465	2.149		2.068	0.897	1.034
	2.615	0.544	8.178	3.965	4.367		1.525	4.376	1.141
	2.982	4.704	12.367	1.192	2.003		1.754	2.695	2.862
	2.618	5.238	9.232	2.774	3.842		1.476	4.105	0.836
	3.385	5.64	6.381	1.764	4.389		1.786	5.398	1.092
	6.084	5.948	14.11	3.276	2.38		1.114	0.78	1.76
	3.592	0.701	7.649	3.413	4.089		2.022	6.303	1.245
	3.615	3.613	10.34	1.315	2.331		12.198	3.08	1.177
	1.709	3.131	4.129	2.847	2.924		3.152	2.439	2.385
	7.442	4.121	8.15	3.309	2.386		1.65	6.188	2.919
	5.203	2.865	4.262	1.453	2.685		1.937	4.303	1.376
	4.199	4.558	5.523	2.562	3.462		3.203	1.608	2.354
	5.122	4.578	7.749	2.008	3.599		2.199	0.669	3.385
	1.693	2.526	7.59	4.488	3.101		6.675	0.978	2.726
	6.232	3.752	4.979	3.592	1.814		3.454	0.66	2.726
	4.288	1.867	6.135	3.944	3.812		2.203	2.311	1.147
	3.246	3.588	7.121	2.312	1.867		3.475	0.631	2.007
	2.366	8.339	11.417	1.406	2.643		2.487	5.425	2.243
	5.859	2.258	4.806	2.727	3.846		3.888	3.402	3.385
	4.31	3.039	2.419	2.183	4.129		3.072	0.731	2.577
	3.498	4.27	5.56	2.529	3.631		1.084	1.315	1.549
	1.493	1.192	18.911	2.952	2.243		2.296	2.225	2.695
	2.325	4.882	19.977	3.842	3.846		1.453	1.001	6.303
	2.003	4.516	13.434	6.499	4.553		5.59	0.731	2.116
	1.919	2.974	9.845	6.401	2.103		10.06	1.906	1.216
	2.242	2.449	16.495	2.753	1.45		1.041	4.174	1.12
	4.035	4.129	12.276	3.464	2.812		1.697	1.782	2.333
	1.624	3.204	14.361	4.024	3.976		1.652	6.334	3.374
	1.869	3.562	4.389	4.771	4.013		1.035	0.862	3.859
	1.953	4.596	14.46	2.881	3.385		1.892	0.953	1.824
	2.552	4.914	6.727	2.812	0.641		1.372	1.209	0.833
	2.503	4.826	3.365	2.476	8.254		1.508	1.923	1.894
	6.465	7.521	8.722	2.087	4.73		1.997	4.706	2.584
	3.443	3.512	4.667	5.286	1.282		4.713	0.725	2.598
	1.322	2.847	5.698	1.433	3.205		5.543	1.423	1.513
	3.973	4.996	6.564	1.565	1.179		2.008	1.678	1.001
	1.316	3.094	4.791	3.098	2.365		2.343	2.087	1.034
	4.743	3.173	5.558	2.96	4.31		2.451	5.231	1.034
	2.646	3.874	9.785	1.45	1.893		2.269	1.419	2.169
	5.705	2.633	5.007	5.442	2.929		1.426	2.333	1.744
	2.003	2.829	3.61	2.357	1.587		1.247	1.463	1.136
	1.818	4.596	11.35	5.883	2.406		0.97	2.964	2.179
	2.774	2.603	1.906	2.704	2.497		1.552	1.406	1.912
	5.128	3.234	5.026	3.812	3.65		1.94	0.771	2.239
	2.525	2.902	6.54	3.906	2.823		2.34	1.644	0.925
	3.385	1.924	2.206	5	1.678		2.035	1.957	1.953
	6.117	3.846	5.404	7.568	3.334		1.545	1.363	2.58
	1.51	4.105	5.391	3.236	2.276		1.516	0.772	1.994
	2.295	3.647	9.415	2.99	1.75		1.19	0.501	3.041
	2.735	1.603	10.449	1.966	2.704		2.377	1.225	2.635
	0.816	3.421	9.939	2.046	3.993		1.794	1.81	8.182
	1.085	5.522	6.528	2.449	1.667		1.66	2.372	3.153
	1.452	1.441	7.235	1.814	2.231		2.768	2.274	2.952
	3.284	1.416	9.828	3.021	3.864		2.008	0.925	2.924
	6.005	3.346	8.274	3.147	1.992		2.053	1.565	2.364
	3.98	1.98	13.9	3.502	2.142		2.037	2.669	2.357
	2.237	2.009	4.857	2.149	1.719		2.477	1.264	2.419
	2.2	2.736	3.526	7.447	3.236		2.385	3.771	2.179
	1.713	5.262	3.205	5.782	4.988		1.155	5.693	2.823
	1.625	2.544	4.097	2.497	3.898		1.209	2.952	3.018
	2.03	4.182	8.921	1.744	4.145		2.43	2.72	2.364
	3.142	3.471	7.914	2.222	1.885		2.574	2.044	1.606
	2.001	2.122	9.401	3.744	2.365		1.875	2.206	1.549
	7.333	2.301	4.555	2.501	2.454		3.181	1.412	2.395
	1.892	1.586	5.206	3.581	2.276		1.075	1.544	1.953
	4.068	3.167	8.612	2.815	3.058		5.338	1.462	4.596
	2.448	3.52	13.665	1.751	4.628		2.076	1.642	2.58
	1.947	4.243	8.353	4.016	2.413		4.78	1.406	5.369
	1.383	12.094	5.723	1.103	4.285		1.59	2.907	1.095
	2.97	3.096	7.965	2.208	3.257		2.861	2.587	1.957
	2.47	2.879	12.039	2.765	4.105		1.554	3.078	3.96
	1.431	7.251	6.942	1.849	0.872		2.417	3.064	2.704
	2.357	4.628	8.964	2.176	4.555		1.525	2.545	2.704
	2.684	4.489	8.149	0.918	4.706		2.23	2.142	2.419
	1.905	2.891	4.667	2.847	3.309		2.044	5.812	2.489
	1.455	2.409	8.822	5.109	2.441		1.266	2.15	2.64
	2.036	5.431	3.471	1.957	2.494		0.916	2.659	2.726
	1.974	5.082	5.105	2.596	10.027		2.157	1.967	1.953
	3.942	2.229	3.157	4.934	1.923		1.857	2.549	5.09
	0.932	3.462	4.363	4.254	2.638		4.585	3.818	2.823
	1.735	2.027	2.311	6.329	5.821		2.981	1.526	3.44
	3.127	2.812	4.876	1.412	2.72		1.509	2.104	4.229
	3.064	1.765	2.052	1.75	1.732		2.092	2.013	2.179
	1.451	1.592	6.196	2.899	2.757		1.371	1.421	3.385
	3.917	3.205	6.825	3.556	6.852		1.474	1.288	1.095
	3.426	7.438	4.279	1.906	1.179		1.381	1.83	2.351
	1.692	3.598	5.336	1.863	2.293		1.229	1.313	4.695
	5.592	4.225	4.013	3.586	3.346		1.862	1.811	2.643
	5	2.007	5.654	1.76	1.092		1.245	3.026	1.387
	2.06	6.773	7.749	1.664	1.634		2.457	1.544	1.32
	1.693	2.311		2.191	3.45		2.36	1.311	1.893
	3.056	3.113		1.923	3.269		5.923	3.221	8.314
	5.667	3.144		3.475	3.613		5.822	2.492	1.836
	7.583	2.564		1.814	5.975		2.073	1.084	3.906
	2.442	2.853		1.583	2.008		2.047	3.195	5.312
	2.722	3.296		3.734	2.881		4.395	1.596	3.771
	5.193	3.037		3.509	1.141		2.159	2.065	1.725
	1.303	2.507		1.863	1.813		2.893	1.193	3.228
	4.728	1.532		1.376	2.705		2.796	1.741	16.595
	1.529	3.317		1.744	1.407		1.662	2.422	6.592
	3.681	3.068		4.638	1.269		1.477	1.747	4.013
	2.752	4.591		2.578	0.336		3.53	1.436	4.421
	5.832	1.487		1.813	0.297		2.552	1.276	1.686
	2.045	3.992		2.679	0.309		2.845	3.313	2.322
	1.491	3.716		2.793	0.334		2.2	2.173	1.462
	3.998	6.167		2.359	0.195		0.951	2.118	5.762
	1.204	2.433		2.493	0.348		3.666	0.843	3.537
	0.898	2.98		2.616	0.384		0.924	1.697	1.813
	2.746	2.735		2.99	0.21		2.291	2.086	1.906
	1.786	3.035		2.466	0.513		3.849	3.064	1.849
	1.233	3.38		5.437	0.287		4.224	2.424	3.414
	0.689	5.753		2.677	0.273		2.622	2.969	2.176
	2.374	3.284		3.243	0.301		2.201	4.135	2.293
	5.031	5.096		2.596	0.097		4.445	1.128	3.236
	3.493	4.411		2.103	0.403		3.352	3.164	1.606
	3.568	2.214		2.974	0.143		1.944	1.709	2.087
	1.957	1.372		2.643	0.185		1.387	1.563	2.907
	2.907	3.307		3.619	0.178		4.098	3.624	1.953
	3.991	4.34		2.64	0.277		7.935	2.416	4.31
	4.049	1.613		7.055	0.442		2.679	3.778	2.311
	1.407	3.902		6.653	0.377		3.793	1.293	2.519
	4.445	1.72		3.296	0.327		1.532	4.041	2.466
	2.1	11.166		7.905	0.443		2.527	1.759	4.509
	3.73	2.832		5.392	0.262		3.959	1.726	3.264
	2.4	3.949		3.284	0.496		4.277	2.374	8.285
	4.024	6.262		4.728	0.772		1.588	2.319	2.239
	3.898	2.768		2.272	0.213		2.52	1.892	2.58
	1.441	6.438		2.466	0.407		3.757	2.918	2.311
	2.007	1.45		3.082	0.284		3.846	1.475	2.239
	0.975	4.089		2.293	0.389		5.03	1.519	5.16
	2.624	1.583		2.596	0.536		4.654	3.528	1.72
	2.574	3.671		3.691	0.493		1.988	1.717	2.466
	0.836	2.203		2.901	0.33		3.225	1.044	1.622
	3.364	7.029		2.847	0.232		1.061	1.97	2.413
	2.61	3.13		2.179	0.135		2.104	4.222	2.583
	1.672	10.858		2.867	2.929		2.49	4.126	1.48
	5.256	2.071		2.815	2.64		1.401	3.556	1.71
	3.842	2.124		4.899	5.971		2.55	2.331	1
	2.867	0.893		2.924	1.216		3.229	2.475	2.267
	2.243	1.678		2.924	3.296		1.41	4.519	1.218
	6.095	5.621		2.924	5.718		2.726	0.914	1.988
	4.054	5.884		2.385	2.067		1.827	6.167	0.581
	2.593	4.103		3.026	2.668		2.043	2.658	0.892
	3.213	6.731		1.686	5.106		2.388	1.22	1.034
	4.013	5.279		2.867	3.671		2.522	2.762	0.581
	5.189	2.666		2.924	2.007		2.24	5.811	0.612
	4.043	1.618		3.744	4.679		1.909	2.368	1.97
	1.764	2.323		1.849	3.452		5.501	2.453	0.987
	1.608	2.696		3.52	0.573		6.72	1.865	0.903
	2.578	2.298		4.46	2.027		4.414	2.98	1.709
	1.433	3.645		7.293	4.234		3.058	2.834	1.64
	2.467	4.887		4.233	4.473		2.39	2.085	3.25
	3.19	3.151		2.293	3.213		2.566	2.063	2.503
	3.417	2.648		3.983	3.691		1.66	2.719	2.258
	1.778	2.003		2.554	1.893		4.525	3.551	4.254
	1.513	6.988		3.452	3.499		2.787	1.474	1.014
	2.15	3.699		8.647	2.974		2.433	3.067	2.721
	2.193	2.513		2.881	4.571		2.973	1.664	2.441
	3.885	1.001		1.387	3.671		2.912	1.349	1.781
	3.673	2.437		2.587	2.116		3.718	1.569	2.364
	4.702	2.64		2.704	3.956		1.971	2.331	0.66
	2.154	2.317		4.421	2.114		5.088	2.535	0.782
	1.156	3.243		4.411	3.172		4.128	2.604	1.55
	4.934	4.989		3.279	1.732		2.896	2.975	0.862
	3.166	7.702		2.265	3.851		2.268	1.414	0.462
	1.953	4.618		0.907	3.269		3.819	1.112	1.051
	1.744	2.786		3.098	4.627		2.54	1.708	1.472
	3.638	2.902		6.196	4.237		2.445	1.466	5.943
	1.524	3.19		2.122	2.603		1.406	2.476	1.71
	1.264	2.704		6.911	2.507		2.329	2.639	1.197
	3.609	2.953		2.087	3.859		1.682	2.152	2.43
	3.047	5.286		5.762	5.595		7.383	8.482	1.846
	4.074	3.809		3.385	4.262		1.283	3.016	0.906
	3.176	8.051		2.593	4.111		1.387	4.716	1.456
	1.433	6.163		4.174	2.887		4.039	3.086	2.721
	2.839	1.815		4.054	2.896		1.167	2.152	1.824
	3.718	4.179		4.581	6.329		1.56	2.333	3.4
	2.926	1.975		2.419	7.055		1.909	4.222	1.692
	7.023	2.584		4.531	4.389		2.572	2.824	7.629
	3.727	3.488		1.387	8.726		2.596	2.286	1.55
	1.867	5.981		1.72	1.94		1.905	2.973	6.408
	3.122	3.041		2.704	3.599		1.115	4.628	5.038
	3.859	3.866		2.087	2.357		1.944	2.975	2.58
	3.078	3.183		5.677	4.478		2.551	2.178	1.433
	1.805	4.914		3.026	4.873		1.058	5.428	1.363
	1.156	4.016		2.007	5.654		1.717	4.724	1.282
	3.679	2.631		3.058	5.007		1.348	1.65	0.925
	4.097	1.836		3.385	2.812		1.66	1.449	3.773
	1.694	2.449		1.786	3.899		1.456	3.852	3.269
	8.374	2.503		3.004	4.771			1.28	1.095
	1.707	2.616		2.268	3.406			3.443	1.544
	1.433	3.846		1.544	4.478			2.47	2.134
	1.72	4.2		2.99	2.311			1.94	2.876
	2.839	5.642		3.082	6.261			1.151	1.379
	1.463	9.103		1.994	2.577			3.141	1.65
	3.528	2.985		2.419	1.893			4.597	2.581
	4.823	3.796		2.538	4.376			3.423	1.797
	1.744	3.787		2.643	1.56			2.102	2.203
	4.961	2.598		2.419	1.668			2.445	3.513
	4.262	7.436		1.381	2.757			1.664	1.47
	1.815	2.924		1.667	2.741			3.007	1.151
	2.295	4.338		3.981	10.463			2.285	2.698
	3.52	4.812		1.744	7.684			4.19	1.114
	1.893	3.385		2.466	4.244			5.587	4.73
	2.64	4.45		1.795	3.153			4.032	2.08
	2.867	4.899		3.7	7.152			1.897	0.803
	2.087	2.268		3.185	5.028			1.897	0.811
	5.119	1.923		3.385	5.312			2.785	1.396
	2.654	3.094		2.741	3.727			3.462	1.565
	1.815	2.542		1.606	2.99			1.895	4.019
	2.007	3.512		4.478	7.693			2.692	2.554
	1.298	3.528		2.982	3.527			1.225	1.068
	1.54	2.203		2.357	6.771			1.851	4.157
	2.093	5.151		3.188	1.781			1.32	1.216
	3.645	2.596		3.166	4.355			3.695	3.935
	1.062	2.222		2.064	2.191			3.527	2.14
	4.943	0.748		3.659	5.679			7.282	1.786
	1.298	2.679		2.298	4.134			11.726	1.156
	3.383	1.167		7.732	3.236			8.449	1.263
	3.94	2.71		3.286	3.387			6.9	2.122
	2.997	4.339		2.823	5.392			1.469	1.134
	3.309			2.357	7.593			1.756	2.239
	4.534			4.026	6.717			2.092	1.836
	1.352			4.882	4.667			6.582	3.846
	2.526			1.953	5.23			1.355	3.29
	1.744			1.72	4.667			1.486	1.328
	1.496			2.354	3.365			2.401	1.966
	0.478			6.468	4.714			3.639	2.122
	1.177			3.44	1.906			1.812	3.343
	2.757			1.192	2.815			2.548	3.268
	2.64			3.656	3.628			1.395	1.873
	4.244			4.091	13.808			5.319	1.817
	3.762			1.824	3.172			2.997	0.731
	1.632			1.55	3.727			1.897	1.335
	2.64			2.067	2.812			1.844	1.634
	2.43			2.985	3.649			1.628	3.115
	5			3.609	6.141			1.871	4.809
	4.873			1.678	4.446			7.538	1.29
	3.167			2.899	1.09			4.203	5.899
	3.01			3.285	1.81			1.704	3.292
	1.509			2.696	3.344			3.649	2.812
	1.463			1.991	4.852			1.897	3.373
	1.869			1.849	4.051			1.605	2.668
	3.993			1.075	9.951			3.43	1.786
	2.72			2.414	3.732			2.266	0.976
	2.567			3.185	5.882			8.899	1.924
	2.99			2.239	1.764			5.626	1.691
	1.282			2.832	3.094			3.195	2.887
	2.183			3.502	4.071			2.769	1.644
	2.596			2.272	4.245			1.835	2.819
	2.704			2.176	4.382			3.649	3.812
	4.072			2.027	5.514			4.863	0.889
	6.252			1.813	3.488			2.293	2.013
	1.544			2.308	2.364			3.815	1.192
	2.72			3.284	3.286			1.569	1.21
	2.952			3.243	2.643			3.131	0.72
	2.183			2.816	2.881			2.948	1.307
	2.239			2.213	5.27			1.658	5.18
	2.54			2.087	2.183			3.617	6.538
	1.501			0.855	3.499			3.165	1.47
				2.154	2.395			5.974	1.071
				1.966	3.671			1.559	0.786
				2.266	4.359			1.712	1.779
				4.536	3.213			0.846	0.946
				1.298	3.857			1.445	3.001
				1.513	2.58			4.223	1.921
				1.216	2.596			2.82	3.157
				3.096	5.477			3.154	3.25
				4.513	5.128			1.379	2.914
				1.121	2.741			2.247	2.885
				1.358	1.72			2.169	0.782
				0.976	2.476			1.374	2.629
				3.144	2.311			2.492	4.322
				1.465	3.812			2.017	1.904
				0.911	2.114			2.613	1.931
				1.391	2.72			5.301	1.757
				1.433	1.586			1.751	1.686
				1.609	3.72			1.432	0.998
				1.257	3.285			2.987	1.972
				0.816	1.95			1.595	2.897
				1.103	2.155			1.889	1.328
				0.635	2.759			2.302	3.524
				1.051	2.953			3.012	0.83
				1.885	1.216			2.927	2.562
				1.906	1.869			4.414	0.701
				1.298	5.258			5.632	0.756
				0.748	2.666			3.481	1.128
				1.315	1.381			2.382	1.284
				1.796	6.223			3.349	2.599
				1.245	3.413			1.98	3.155
					0.449				1.328
									1.757
									1.209
									0.641
									2.395
									1.587
									1.407
									1.12
									1.735
									0.641
									1.495

## Sheet: Fig 1g
Rate of DNA synthesis - Dual labeled DNA fiber means
Time (min)	WT	8KO	9KO
30	2.7	2.9	2.7
45	3.8	3.1	2.9
60	6.3	2.5	2.5

## Sheet: Fig 2b
Comet Tail Moments
WT			8KO			9KO
NT	HU	MMC	NT	HU	MMC	NT	HU	MMC
5.60768	3.68591	56.883	20.3879	10.5068	50.9582	20.6576	28.4584	61.8132
1.31442	3.13983	36.4843	6.42492	16.9924	35.0558	22.7709	1.98961	13.2806
6.20833	4.28998	37.9814	5.98805	10.8721	28.543	4.76875	5.00559	27.9781
1.89384	1.98501	33.0005	7.82008	26.3641	21.3684	42.4152	4.31192	34.9128
3.94348	1.23467	18.2665	15.7875	13.5246	51.1106	7.28275	19.2895	25.7476
2.8553	3.68281	32.0498	2.23554	19.3723	32.4178	15.2114	15.9855	27.7867
0.492499	6.43966	2.67833	2.72931	12.7933	60.4374	17.0078	1.29399	12.3852
1.37378	2.65432	3.60508	4.5652	30.9431	18.3317	15.8558	9.3321	39.7315
30.1716	1.48319	10.0367	5.02747	4.87381	28.2055	17.2032	13.9345	22.6573
55.4532	0.884995	29.3727	13.1082	27.8842	31.5869	23.5693	7.36562	38.1491
0.780011	2.72434	1.83367	2.43422	9.68761	23.5615	40.1553	15.1563	43.0272
3.42639	2.08462	29.0581	23.4038	17.7138	14.9657	9.57004	9.50747	27.4439
26.6395	1.72867	28.9633	0	18.0443	37.7411	17.7586	9.67372	34.1222
13.2778	13.7801	16.8768	0	7.31483	17.7892	12.4655	5.14369	33.1535
2.62887	28.924	11.6406	4.98193	6.23539	15.1985	18.8782	15.9931	31.2103
0.949791	13.4668	3.27218	6.83148	48.4569	10.694	15.8805	17.3873	28.6639
60.6538	0.779982	29.9946	8.38377	5.71721	8.82452	7.90787	16.4152	46.865
72.1731	11.9324	3.56759	6.29573	19.0551	19.0532	13.2152	18.9104	24.2584
8.07101	0.951871	15.515	3.80892	31.1946	34.3603	10.0153	37.1973	18.4698
28.9484	1.86317	5.01739	9.65768	16.0153	7.04048	0.631832	6.28134	45.1357
9.72038	0.337288	17.9223	5.05083	15.2648	20.0307	3.18562	14.865	20.2264
0.350036	1.58703	1.57702	4.57839	13.9382	14.6875	7.62013	3.42105	29.157
0.808703	0.534069	4.10034	4.33782	14.8769	36.368	0.264133	30.2677	28.2168
42.3096	1.20734	10.3833	4.26821	19.7529	46.7491	17.1939	7.92325	26.0623
0.767776	26.6203	31.4226	5.22218	20.961	56.8297	3.28595	5.46003	35.5215
0.331631	3.66298	27.9454	14.7932	26.0942	39.6779	8.11415	15.5286	35.5147
19.3889	0.601577	46.4062	2.70287	35.2517	21.2842	13.2997	8.23048	27.9864
23.7346	74.8967	31.8398	5.98919	36.2475	42.3129	6.76637	18.2089	17.195
4.31606	1.185	42.5096	6.1246	17.8009	32.0825	19.8259	18.2889	81.0416
0.0757782	1.67641	15.2744	7.25122	25.1302	13.6698	14.5188	7.98918	28.9476
1.55465	16.61	4.97477	10.7739	5.75336	15.1771	14.0181	21.2336	49.7336
2.45396	2.54157	1.76103	14.8464	5.8179	29.3697	8.89308	8.31473	38.0996
1.23592	10.1141	4.752	5.94274	31.375	25.3751	3.01179	30.5904	35.8275
3.70199	7.63161	0.86348	8.00192	26.2759	30.2604	7.73129	7.74065	74.1237
7.98092	0.674145	1.31605	4.7034	19.5983	6.87377	19.682	22.4975	58.4938
18.2963	44.7524	1.85258	2.68583	5.98153	15.3575	12.1675	13.8724	44.1426
0.154493	29.223		6.6682	22.0993	18.572	8.48967	17.395	46.702
0.414632	20.734		2.83949	15.1066	11.1209	8.14861	19.8731	46.2216
0.495679	10.7802		7.67887	17.3164	19.7867	1.74255	17.6651	63.5946
0.328541	0.880286		5.48158	7.07866	10.2343	16.971	24.9021	51.0952
11.2666	28.5581		8.16193	21.2458	31.2124	1.76753	22.0638	47.8031
0.725313	6.83313		7.43556	11.7126	38.1051	16.4836	16.5356	29.1817
0.782003	4.05254		4.29698	15.2783	8.92428	3.26616	13.4759	49.2759
5.54159	26.0152		7.5016	42.8059	8.85139	6.86082	2.72201	62.6696
0.838004	0.455873		3.79005	35.5688	36.798	13.6667	2.51638	39.4327
4.83345	1.4541		2.48816	8.528	23.2876	26.989	4.81317	19.7305
1.97451	0.560732		6.78069	6.15802	18.6799	6.07391	27.667	41.6355
0.313775	4.53479		6.6648	15.1451	59.8522	5.40964	30.9708	42.4661
1.4963	1.58622		16.4295	41.0406	25.4894	11.2203	5.10846	47.5054
0.313976	1.36072		5.5807	33.5974	36.7638	6.03255	63.1768	41.3694
0.09757	7.32041
0.691222	7.66684
1.19095	12.1031

## Sheet: Fig 3c
Prominent gamma-H2A.X Foci per cell
NT
WT	8KO	9KO
0	8	8
1	25	11
0	8	4
0	1	5
0	6	12
0	4	9
0	3	6
0	0	29
0	0	17
0	12	3
0	16	3
0	7	45
0	15	4
0	9	25
0	6	2
0	2	10
0	1	21
0	11	13
0	9	11
0	7	10
1	2	23
0	2	6
0	3	7
1	0	4
0	1	15
0	1	3
1	2	18
0	1	22
0	1	5
0	0	16
0	1	14
0	1	25
0	10	10
0	9	16
0	7	13
1	7	3
0	4	5
0	24	20
0	0	5
0	9	15
0	12	5
0	11	20
0	14	7
0	5	28
0	10	24
0	6	1
0	12	15
0	3	1
0	15	24
0	1	41
0	13	13
0	4	10
0	13	4
0	30	22
0	2	17
0	3	3
0	2	16
0	5	11
0	16	2
0	6	3
0	13	2
0	16	10
0	7	22
0	1	6
0	12	2
0	5	6
0	8	14
0	1	0
0	7	4
0	13	15
0	7	19
0	14	16
0	7	4
0	15	7
0	2	21
0	15	19
0	17	12
0	13	14
0	16	6
0	2	16
1	0	7
0	12	8
0	4	17
0	15	7
0	3	6
0	4	13
0	20	23
1	11	3
0	1	6
0	13	21
0	24	18
0	13	16
0	5	3
0	22	8
1	6	25
0	5	11
0	14	4
0	4	3
0	6	38
0	11	4
0	15	29
0	8	14
2	15	13
1	0	17
0	0	38
0	11	30
0	5	24
0	15	10
0	0	21
0	0	5
0	18	3
0	28	2
0	18	21
0	8	35
0	18	34
0	13	17
0	17	22
0	25	11
0	3	15
0	4	7
0	29	14
0	8	16
0	20	16
0	1	6
0	2	5
0	6	10
0	7	10
0	6	26
0	7	28
0	11	61
0	14	11
0	5	7
0	0	34
0	0	23
0	7	31
0	8	9
0	23	26
1	8	3
0	15	4
0	3	6
0	14	10
0	11	4
0	7	18
0	0	22
0	0	25
0	5	8
0	7	1
0	23	24
0	9	20
0	5	8
0	3	22
1	1	31
0	5	8
0	0	7
0	0	17
0	4	7
1	8	8
0	18	15
0	8	13
0	4	5
0	0	33
0	0	10
0	5	19
1	21	24
0	19	4
0	10	9
0	14	9
0	7	8
0	1	5
0	3	17
0	7	21
0	18	27
0	7	4
0	5	9
0	3	23
0	4	20
0	2	16
0	1	8
0	8	16
0	23	0
1	21	0
0	13	8
0	7	3
0	14	11
0	6	8
0	3	4
1	2	2
0	5	4
0	10	11
0	9	5
0	9	9
0	12	4
1	8	15
0	0	16
1	0	9
0	5	13
2	3	3
0	3	1
0	13	14
0	7	5
0	7	10
0	9	6
0	7	1
2	14	4
0	14	10
0	11	4
2	15	7
0	21	9
0	13	7
2	10	17
1	11	15
0	22	10
0	6	1
0	7	12
0	3	17
0	16	9
0	13	6
0	15	18
0	2	14
0	1	6
1	3	18
0	8	10
0	12	20
0	15	16
0	5	12
0	14	2
0	4	12
0	5	2
0	10	4
0	8	11
0	4	1
0	11	30
0	15	13
0	3	13
1	10	16
0	26	15
0	12	7
0		8
0		8
0		1
1		40
0		7
0		10
2		1
0		6
0		2
0		2
0		13
1		21
0		12
0		12
0		19
0		2
0		2
0		15
0		8
1		20
0		3
0		5
1		4
0		1
0		12
0		13
0		3
0		9
0		0
0		5
1		18
0		6
0		18
0		0
0		3
0		4
0		19
0		13
0		7
0		9
0		4
0		13
0		6
0		19
0		3
0		6
1		4
0		16
0		18
0		14
1		10
0		12
0		12
0		21
0		3
0		5
0		3
3		5
0		15
0		11
0		8
0		10
0		36
0		2
0		21
0		6
1		3
0		16
0		4
0		20
0		6
1		3
0		18
2		3
2		3
0		24
0		23
0		20
0		10
0		16
0		3
0		7
0		11
0		18
0		7
1		28
0		8
0		2
0		3
0		18
0		4
0		7
0		8
0		1
2		3
0		10
0		5
1		0
0		1
0		3
0		15
0		2
1		12
0		26
0		16
2		2
0		10
0		7
0		12
0		1
0		1
0		5
1		8
0		6
1		1
0		5
0		3
0		11
0		1
0		3
1		0
0		1
0		0
0		4
0		3
1		6
0		9
0		6
0		4
0		4
0		5
0		2
0		3
0		0
		0
		4
		2
		12
		22
		1
		0
		6
		26
		14
		6
		3
		7
		7
		1
		15
		8
		6
		17
		5
		0
		4
		17
		4
		16
		14
		4
		9
		22
		32
		8
		19
		1
		8
		14
		9
		6
		1
		8
		18
		10
		6
		5
		5
		12
		15
		13
		9
		17
		11
		1
		14
		12
		28
		8
		18
		8
		13
		9
		4
		9
		26
		2
		4
		18
		23
		1
		1
		5
		2
		9
		1
		3
		24
		0
		24
		20
		8
		9
		2
		1
		25
		1
		19
		4
		4
		4
		11
		13
		2
		10
		18
		12
		19
		30
		36
		2
		7
		3
		1
		6
		7
		4
		30
		19
		11
		3
		1
		3
		9
		15
		23
		21
		29
		12
		12
		2
		5
		2
		3
		4
		3
		7
		7
		8
		22
		18
		6
		1
		8
		9
		7
		20
		8
		6
		1
		3
		10
		5
		7
		3
		15
		1
		9
		10
		6
		4
		21
		10
		10
		18
		13
		19
		2
		4
		2
		2
		10
		4
		5
		2
		9
		16
		12
		9
		14
		9
		1
		8
		6
		13
		11
		5
		5
		11
		26

## Sheet: Fig 3d
Prominent gamma-H2A.X Foci per cell
+HU
WT	8KO	9KO
32	8	23
6	21	24
12	5	19
7	13	24
56	7	25
24	11	37
2	3	26
25	24	23
21	24	42
7	21	29
12	15	6
40	7	13
28	2	29
12	8	25
3	3	30
34	18	16
34	18	27
33	8	24
23	14	28
11	4	18
11	19	32
19	17	81
27	25	28
19	21	32
21	8	24
31	14	30
14	9	32
26	6	18
31	13	23
26	9	9
16	6	33
20	5	28
19	13	33
38	5	26
36	10	54
20	22	30
15	8	35
16	5	21
33	15	37
30	7	37
17	12	32
13	22	19
32	16	32
17	13	17
34	11	20
28	16	22
29	14	24
10	11	13
16	16	45
4	0	31
32	0	27
16	18	128
5	10	18
31	18	23
40	25	47
23	30	27
27	2	25
21	36	32
17	15	26
36	13	33
23	20	26
23	17	15
53	3	28
24	39	20
25	28	14
17	21	35
46	6	16
10	10	20
27	19	21
1	44	14
33	45	44
28	17	21
12	5	38
7	19	11
5	17	23
35	20	20
32	11	3
21	0	19
25	0	25
18	44	34
18	9	57
19	18	52
7	20	30
17	31	13
8	34	9
8	27	1
4	11	9
11	37	18
6	35	23
15	39	33
18	23	17
10	31	50
7	29	1
11	4	27
9	10	18
31	14	15
10	22	19
27	11	64
0	20	31
0	0	32
8	0	14
13	26	25
11	13	5
18	38	17
6	15	29
9	20	40
10	16	46
20	22	22
7	18	35
20	15	31
32	12	40
14	26	20
20	47	45
12	32	36
2	27	38
24	27	36
16	24	23
14	30	0
17	28	0
11	39	11
14	12	20
6	25	18
4	26	44
25	29	20
25	22	18
5	9	54
25	20	10
19	34	9
1	15	15
10	7	24
27	8	14
11	0	6
12	0	12
7	34	15
9	32	26
40	26	13
18	33	7
39	11	29
13	32	33
27	20	7
6	39	12
10	19	28
17	20	30
6	17	4
3	20	19
10	13	17
8	19	24
0	14	31
5	12	5
8	35	15
15	10	40
3	11	24
1	24	26
23	17	45
18	32	13
15	44	16
6	27	11
12	19	29
28	34	28
2	21	14
37	27	30
35	48	16
3	18	10
7	19	23
8	12	15
15	14	27
18	11	30
22	16	16
27	4	6
16	10	16
6	11	22
1	25	8
14	46	40
3	46	12
10	36	17
19	16	10
17	14	12
2	24	6
11	20	14
4	11	23
4	0	16
8	0	9
18	45	50
20	27	8
12	18	9
9	11	17
8	31	30
26	23	21
6	17	11
12	12	17
16	7	10
7	41	22
21	21	9
16	24	19
11	30	16
6	3	32
6	30	17
20	9	13
19	5	18
21	7	27
16	5	15
11	11	37
18	11	13
12	12	12
9	16	28
15	26	23
9	25	40
6	20	17
16	13	17
12	8	13
37	34	22
17	21	11
25	36	2
3	23	7
9	25	13
19	18	22
12	25	18
11	15	12
11	29	25
3	26	47
31	23	23
13	8	6
8	19	15
10	17	24
7	21	10
14	13	37
7	34	21
8	32	0
4	42	0
2	10	17
18	10	10
4	12	18
9	15	50
8	25	19
1	20	26
25	19	33
27	17	23
21	23	47
14	42	43
13	13	18
13	17	32
22	15	26
25	26	24
15	11	6
16	20	4
23	9	15
22	12	25
10	21	7
12	18	15
29	22	40
27	15	39
16	8	20
3	15	25
5	10	17
5	16	33
6	23	16
3	17	68
7	10	11
18	36	20
15	25	16
	11	31
	20	34
	22	18
	11	18
	48	47
	19	58
	18	11
	9	12
	30	42
		22
		15
		3
		17
		15
		26
		31
		17
		45
		16
		3
		27
		24
		17
		20
		54
		3
		12
		21
		24
		21
		5
		7
		9
		14
		15
		21
		28
		47
		48
		20
		4
		23
		6
		16
		30
		22
		40
		17
		48
		33
		18
		21
		17
		19
		15
		36
		32
		15
		5
		50
		15
		11
		18
		16
		25
		15
		12
		38
		15
		43
		67
		30
		31
		29
		13
		22
		16
		23
		39
		22
		42
		21
		36
		40
		13
		7
		28
		4
		43
		46
		49
		17
		13
		11
		36
		8
		21
		17
		8
		35
		12
		9

## Sheet: Fig 4b
DNA Fork Stability after HU
WT		8KO				9KO
NT	+HU	NT	NT	+HU	+HU	NT	NT	+HU	+HU	NT	+HU
			+8GFP		+8GFP		+9GFP			+GFP	+GFP
1.54839	1.06106	0.501333	1.09407	0.795045	1.76779	1.1168	0.574092	0.332905	0.962775	0.410249	0.688319
2.35321	1.20864	0.774811	0.385135	0.524698	1.55165	1.16123	1.03002	0.409178	0.227565	0.33259	0.274623
1.6087	1.2509	1.28336	1.04598	0.472806	0.198435	0.9857	1.24923	0.557227	0.530967	0.897727	0.213691
0.522091	1.17991	0.466066	0.783383	0.29105	1.51501	1.02295	1	0.526976	0.770653	0.818421	0.230177
2.10151	0.984243	0.613272	0.797297	0.442308	0.823843	1.22389	1.61726	0.538256	0.304409	0.483977	0.360677
0.60595	0.978776	1.56147	0.645833	0.848642	0.975183	0.541067	0.892821	0.417302	0.717481	1.15977	0.396641
1.01154	0.674593	1.07862	0.894118	0.864486	1.05307	0.907499	1.25191	0.596995	1.03583	1.09051	0.680058
1.562	0.797366	0.723307	0.421739	0.785475	0.914662	0.885426	0.514979	0.776491	0.289865	0.961949	1.08361
0.481207	0.343946	0.546193	0.779874	0.953647	0.952591	1.04154	1.06941	0.520814	0.344862	1.19136	0.883008
1.34287	1.22575	0.442505	0.158482	1.45486	0.645047	0.947086	0.44544	0.524995	0.302202	1.28391	0.474317
0.751517	0.870712	0.357072	0.373418	0.882353	0.908027	0.973591	0.366637	1.03775	1.14533	0.246472	0.345404
1.11195	0.751562	0.769231	0.629139	1.17083	1.11605	1.20969	0.764128	0.392935	1.07762	0.316614	0.945799
1.4381	0.674197	1.08256	0.827907	0.512208	2.05923	0.608488	0.701521	0.865868	0.508635	0.797803	0.589138
1.00842	0.404919	1.16577	0.517241	1.10584	0.610843	1.07205	1.31539	0.702694	0.75116	2.84796	0.670766
1.90373	0.692777	1.01635	0.947712	0.489273	1.20092	0.995894	0.736842	0.477132	0.500136	1.26137	0.409073
1.42267	0.573572	0.894886	1.41053	0.409269	0.666778	1.24244	0.871186	0.614254	1.39143	0.508206	0.510524
0.586375	1.33998	0.500985	0.285859	0.989189	1.51018	2.15819	1.48893	0.816272	0.657227	0.96635	0.500376
0.631626	0.902103	0.880665	0.430622	0.277632	0.944259	0.60712	0.936959	0.551275	1.41711	1.53495	0.335012
0.838142	0.897149	0.506824	0.80303	0.588896	0.779653	0.981691	0.935691	0.561644	0.962384	0.688884	0.468845
1.2766	1.77624	0.849073	1.3619	0.519278	1.48611	0.693008	0.5	0.488559	0.277973	1.18684	0.406446
0.91719	0.948224	0.690031	0.554622	0.78021	1.01151	0.890038	0.590848	0.675497	1.26201	0.362086	0.576101
1.45873	0.968152	1.65941	0.982759	0.644465	1.31451	0.946473	1.146	0.424692	2.24268	0.707708	0.60905
1.09718	1.47546	0.371661	1.07339	0.686283	1.11092	0.474831	1.06686	0.305941	0.695491	0.85524	0.300423
1.66604	1.11755	1.0447	0.762162	0.935484	0.970601	0.334823	0.740064	0.830843	0.532827	0.426133	1.95843
0.384541	0.81994	0.329693	0.641732	0.644068	0.937176	0.975056	0.97954	0.542531	0.844189	0.994987	0.383375
0.65458	0.413202	1.19638	0.637427	0.750531	3.05015	1.46149	1.51581	0.30031	1.64342	1.36012	1.09936
0.962134	0.322664	0.681919	1.46121	0.652439	0.731924	0.926279	0.543657	0.704961	0.803363	0.657233	1.25044
1.29632	0.610621	1.43243	0.285319	0.339718	1.75099	0.641514	1.33756	0.429951	0.646771	0.707078	0.494551
0.719878	0.960424	0.243174	0.677903	0.350915	1.80598	1.13953	0.860599	0.187285	0.903354	0.414264	0.894967
1.22906	1.12892	0.676493	1.24444	0.540984	0.660956	1.15989	0.881799	0.730165	0.633196	0.597165	0.345626
1.1482	0.902975	0.699708	1.04015	0.43833	0.773687	1.16399	1.11219	0.693145	0.551201	0.743202	0.920969
0.893955	0.437804	0.721138	0.336186	0.50303	1.32923	1.19473	0.901569	0.277284	0.575739	0.758768	0.74279
0.686579	0.720861	2.37894	1.03909	0.92242	1.21745	1.01059	1.36522	0.580757	0.588493	1.06757	1.03902
0.805649	0.954444	0.813008	0.717333	0.189815	1.06392	0.632583	0.871533	0.767115	0.900412	0.622308	0.39118
0.951155	0.93462	0.605559	0.701665	0.441308	0.854956	1.15553	0.446884	0.725531	1.06026	0.360868	0.593578
0.609806	0.395852	1.02445	1.02286	0.533058	1.26613	0.971508	0.83165	0.765619	0.898315	0.435947	0.469869
0.953537	0.188221	0.730213	0.895522	1.43012	0.807631	0.929884	1.17032	0.489333	0.622179	0.58795	0.34478
1.04813	0.973089	0.886126	0.567944	0.662295	1.46883	0.896242	0.448521	0.556188	0.808493	0.302933	0.364923
1.09029	1.11897	0.556095	1.10185	0.647717	0.835366	1.22036	0.710263	0.623736	0.791744	0.879263	1.18006
1.0774	0.671861	1.45855	0.911197	0.597872	1.04331	0.870754	0.971461	0.243535	0.651298	1.30418	0.883149
0.598137	0.547123	0.678899	0.456376	0.372147	1.09116	1.22621	0.891762	0.479813	0.620266	0.411885	0.76554
0.67613	0.669565	0.301564	0.88	0.710539	0.819521	0.993217	1.00823	0.748999	0.490503	0.578404	0.617347
0.881546	1.13552	0.582882	0.866397	0.478197	1.15082	0.937242	0.486301	0.627491	0.969018	1.02565	0.244166
1.47081	0.860737	1.33444	1.07692	0.450809	0.582257	1.06713	2.19107	0.44037	0.692048	1.15088	0.56962
0.815296	0.958673	0.373797	0.443515	0.785152	1.14904	0.956465	1.01701	1.04667	0.863108	0.540107	0.754995
1.0692	0.89017	0.906021	0.398374	0.947674	1.14286	0.925127	0.679389	0.771917	0.749573	0.691349	0.511131
0.943853	0.778804	0.769064	0.708955	0.322476	0.964851	0.973143	1.09555	0.33764	0.417062	0.735093	1.2005
0.5134	0.54328	0.919719	1.04688	0.810499	0.233654	0.798252	1	0.603731	1.19415	0.68614	1.09223
0.646778	0.762607	2.41468	0.904977	0.412482	0.720475	1.0759	0.562124	0.345426	0.728504	1.25904	0.834562
0.732051	0.899669	0.604421	1.48864	0.357545	0.449358	0.841316	0.788889	0.305004	1.01777	0.916503	1.04495
0.904221	0.722372	0.488152	0.872414	0.335297	0.943346	0.879555	0.643447	0.675424	1.19737	0.609589	0.42303
0.954624	0.825532	1.11979	0.947917	0.300533	0.684273	0.82265	0.349723	0.649036	0.318882	1.52045	1.14096
0.983754	1.07249	0.441627	0.943299	0.586877	1.43208	1.08931	1.01584	1.63859	2.98638	0.66975	0.316929
0.979282	0.558511	1.04074	0.839806	0.410774	0.894939	0.868895	1.08619	0.443582	0.689024	0.663937	1.64817
1.00725	1.21927	1.84327	0.507353	0.429872	0.322516	1.17836	1.06609	0.386236	0.732954	0.713226	1.41481
1.24584	0.868148	0.894292	0.641026	0.987201	0.389816	0.978887	1.18352	0.433106	0.593745	0.691478	0.854167
0.747149	0.774832	0.56636	0.782787	0.832748	1.14038	1.0615	1.41365	0.629423	0.755663	0.947465	0.335742
0.732016	0.970493	0.822021	0.835443	0.478338	0.381016	0.991402	1	0.513221	0.588198	0.859857	0.569725
0.637798	0.972295	0.692652	0.687747	0.415193	0.367766	0.96799	0.447522	0.684406	0.304386	0.486575	0.216259
0.905885	0.750696	1.10272	0.673267	0.817953	0.849087	1.30996	0.700042	0.428077	0.587501	1.05714	0.512668
0.753271	0.809413	0.493206	0.678756	0.378861	0.629049	0.645092	0.50042	0.732724	1.21306	0.56711	0.419399
0.92615	0.720491	0.488171	0.876543	0.684488	0.311765	0.900126	0.743462	0.784359	0.722192	0.940126	0.537688
1.63807	0.610058	1.03203	0.63	0.412365	1.10311	1.45091	0.851498	0.616513	0.456757	0.800613	0.484416
1.01307	0.905238	1.06695	1.18518	1.41837	1.13986	1.05937	1.06795	1.1295	0.320697	0.968725	0.9837
1.42182	0.855883	0.846931	0.511364	0.423395	0.894043	0.973038	0.53739	0.467137	0.410827	1.05416	0.779796
0.889318	0.74433	0.491111	1.11539	1.81585	0.491649	0.656345	0.450549	0.303418	0.359425	0.301007	0.883486
1.05615	0.794926	0.648293	0.75974	0.423583	0.776385	0.526776	1.16528	0.596757	0.512958	0.735176	1.07971
1.01343	1.40876	0.5976	1.08108	0.422865	0.491828	1.26397	0.573064	0.247757	0.515063	0.348154	0.51392
0.818868	0.667194	0.584721	0.529954	0.149625	0.290664	0.880235	0.856636	0.515924	0.533823	1.38927	0.347678
1.08393	1.08251	0.3832	0.642369	0.376915	2.28855	0.945125	1.58309	0.546423	0.560843	1.31518	1.62203
0.773091	0.643446	0.865327	0.350746	0.654743	0.47762	0.855995	1.0871	0.597483	0.995121	0.805989	0.961003
0.619914	1.48165	1.13681	0.530864	0.271438	1.13055	0.606403	1.15965	0.443673	0.488591	0.896135	0.92515
0.52893	0.945249	0.627058	1.89706	0.397898	0.951531	0.940415	0.775281	0.67885	0.44001	0.967833	0.427208
0.534194	1.15305	1.27471	0.646018	0.831719	1.00516	1.02836	0.62701	0.536995	0.52352	1.03375	0.438859
1.61143	0.742912	0.644339	1.02994	0.489651	3.4179	1.32184	1.08306	0.761761	0.299278	0.593474	0.799511
0.909562	1.23777	0.760799	0.19468	0.614786	1.96844	0.991495	1.03105	0.624615	0.718213	1.0244	0.736211
1.28923	0.920301	0.872928	0.958333	0.526728	0.251359	0.607049	0.923404	0.338011	0.433259	1.23185	0.886228
1.00441	0.812631	0.832919	0.835821	0.212102	0.877778	1.22559	1.29388	0.41161	1.10173	1.16055	1.28085
0.600301	0.900724	0.631924	0.732824	0.606913	0.174367	0.781089	0.553243	2.08142	0.51604	1.50064	0.769755
0.941535	0.856148	0.529323	0.837121	0.354941	1.06624	0.939482	2.02849	1.15436	0.328831	0.746501	0.6457
1.03862	1.07766	0.868565	0.944954	0.620155	0.408152	0.773923	0.409929	0.442723	1.10493	0.400868	0.912112
0.911373	0.52607	1.02749	1.01961	0.946263	0.908929	0.930114	1.21747	0.542252	2.59953	1.53011	0.484957
1.0572	0.779271	0.783663	0.10149	0.467543	1.27737	1.01364	0.86225	0.349339	0.765793	1.07711	1.34016
1.1295	0.843237	0.906948	0.64467	0.552876	0.975914	0.940191	0.911238	0.782756	0.483378	1.25914	0.40038
0.873297	0.84473	0.794399	0.173451	0.979401	0.716306	0.952984	1.12294	0.46766	0.80033	1.15156	1.06277
1.26238	0.818478	1.04157	0.58363	0.715736	1.13966	1.40368	1.14597	1.00791	0.699742	0.549645	0.517241
0.829825	0.891677	1	1.04546	0.528638	0.732513	0.795046	0.506608	0.371807	0.92289	0.294325	0.3081
0.744435	0.773497	0.782784	0.759375	0.347985	1.11677	1.03628	0.957163	1.09647	0.624693	0.525305	0.729086
0.881244	2.18532	0.450099	0.612903	0.55538	0.844089	1.10437	1.28004	0.446483	1.7493	0.865232	0.429008
0.912387	0.819149	0.973175	0.483771	1.34038	1.13711	0.828904	0.823626	0.53063	0.78982	0.927078	0.645598
1.67564	0.590116	0.385389	0.190987	0.613682	0.500216	0.823626	1.12286	0.880893	0.719287	0.73466	0.263859
1.01731	0.580008	0.533369	0.691057	0.450931	1.03968	0.85153	1.19118	0.464176	0.908801	0.637213	0.500407
0.698053	0.701815	1.08475	0.483622	0.358349	0.633616	0.665931	0.986895	0.932517	1.74463	0.94081	0.68257
1.17814	1.31197	0.481633	0.37276	0.609959	1.31516	0.64497	1.00959	0.798097	0.609315	1.89769	0.844978
1.15733	1.00912	0.428028	0.162842	0.489343	0.90582	0.986205	1.05864	0.436514	0.541282	1.09297	1.06815
0.885545	1.13137	0.818893	0.483193	0.434073	1.37871	1.20793	0.831209	0.922992	0.907129	1.73784	0.524548
0.95759	1.4033	1.00699	0.317568	0.32151	1.69735	0.791734	1.03705	0.298659	0.547606	0.635593	1.1408
0.573503	1.59986	0.61458	0.254335	0.411264	1.81856	1.23918	0.466299	0.342613	0.478616	1.08578	0.227653
0.327483	1.22574	1.08388	0.224138	0.12773	0.892748	0.75463	0.902736	0.410776	0.907603	0.85248	0.639182
0.652869	0.883669	0.424222	0.50672	0.885983	1.45875	1.15014	1.40634	0.593586	0.989071	0.554843	1.05728
0.825203	1.79527	0.171417	0.829396	0.687614	1.0232	0.632303	0.979899	0.678549	1.08967	1.00947	0.605263
1.0458	0.948585	1.21655	1.05882	0.964531	1.44129	1.30191	0.501127	0.743703	0.583832	0.546798	0.694507
1.30148	1.36342	0.689385	1.32743	1.00538	1.51506	0.945847	0.807799	0.460954	0.860202	1.00079	0.367313
1.07207	0.781228	1.22759	0.901639	0.4759	1.12043	0.967231	0.877792	0.721244	0.705961	0.873637	0.725926
0.911253	1.71729	0.272203	1.39924	0.283598	1.15877	0.863879	1.01307	0.714731	0.717159	2.58896	0.413659
0.931193	1.18069	1.20168	1.38372	0.512195	0.738956	0.777384	1.47492	0.593283	0.702659	1.25166	0.818512
0.809915	0.919042	0.714593	0.174118	0.376844	1.09807	0.40213	1.03777	0.467511	0.688847	0.839013	0.211166
1.05453	1.24213	0.636146	0.395422	0.74363	0.709091	0.877376	0.469204	0.38443	0.874111	0.32492	0.837523
0.995891	0.389904	0.735019	3.14563	0.32618	0.871445	0.916768	1.36715	0.738547	0.845405	0.588529	0.321407
2.18383	1.05763	1.10946	0.089412	0.314182	1.24303	0.815312	1.03997	0.394018	0.612991	1.16787	0.806297
1.07681	0.265203	1.2669	0.892236	0.975639	1.03563	1.92659	0.980221	0.739261	0.542591	0.627497	0.388889
0.931882	1.39899	0.740993	0.604938	0.407785	1.21383	0.524521	0.710145	0.667042	0.511683	1.25934	0.608908
0.760258	0.924389	1.54411	0.91198	0.185355	0.988584	1.66287	1.29148	0.528333	0.576191	1.4507	0.419585
0.946862	1.06902	0.640423	1.12987	0.403609	0.388152	0.594727	0.880975	0.88378	0.799735	0.529183	0.436186
2.05784	1.33125	0.632062	0.248746	0.256246	0.709329	0.859378	0.966905	0.673998	0.927312	0.78152	0.950985
1.20691	0.849501	0.627133	0.560606	1.22996	1.22232	1.77851	1.21268	0.870553	0.703177	0.675483	1.70741
0.804295	1.59891	1.40532	1.19192	0.575137	0.48088	0.60601	0.915901	0.91983	0.794183	0.637218	0.757306
1.21288	1.13613	0.303487	0.223077	0.403019	1.06585	1.10254	0.554878	0.773262	0.604234	0.733697	0.633237
0.923304	0.649825	0.674357	1	0.865969	0.744749	0.689792	0.694482	0.492875	0.759803	0.877883	2.00277
0.71564	0.835524	1.13233	0.163017	0.507592	0.740141	0.795136	1.13668	0.548028	0.692664	0.552292	0.67191
1.04856	0.844978	0.379139	0.440385	0.750116	1.1882	0.753128	0.950074	0.901587	0.783013	1.28051	0.933943
0.946501	0.674724	0.441284	0.789082	0.484238	0.714726	0.810862	0.45636	0.735611	0.572307	0.396444	0.550031
1.64143	0.854586	1.0652	1.42708	1.1738	0.732756	0.705922	1.75356	0.706805	1	0.237333	0.724838
0.932515	0.774299	0.776733	0.345938	0.759947	1.08819	0.385076	0.841352	0.473621	0.865497	0.598333	0.268782
1.01572	0.958904	0.783497	0.762264	0.298568	0.925041	1.04525	1.77669	0.472995	0.733397	0.51691	1.59889
0.939619	0.724551	0.362916	1.69886	0.474572	0.234144	0.914556	0.81331	0.477895	0.453675	0.255952	0.264507
1.25933	0.773716	0.281634	1.2439	0.365864	1.22413	0.843287	1.17046	0.429961	0.685382	0.538532	0.572755
0.926377	1.03438	0.783777	0.834043	0.523889	0.962821	0.295527	1.41695	0.572836	0.760134	1.65666	0.860892
0.590646	0.473633	0.890866	0.206478	1.07268	1.80403	1.00589	1.20876	0.557335	0.873202	1.04612	0.473928
1.03385	0.969174	0.265919	0.804965	1.20883	0.666578	0.536468	1.53881	0.584702	1.09116	0.342791	0.307203
0.858511	2.05515	0.949807	0.315961	0.43631	1.98917	0.615531	1.06729	0.68467	1.08242	1.20988	1.23653
1.12241	0.993746	0.598578	0.502793	0.683186	1.22816	0.432587	0.671109	0.595641	1.0435	0.533281	0.485599
1.07749	1.01301	1.07826	0.6917	0.488829	1.41968	0.78967	0.96085	0.785363	0.825742	1.32192	0.492193
0.95531	0.827236	0.785745	1.00758	0.900842	1.15762	1.00341	0.826188	0.508858	0.847829	0.842917	0.763218
1.2045	1.14189	0.566399	1.12613	2.10426	0.933548	0.268491	0.596003	1.45745	0.957722	1.35527	0.416906
0.910287	1.58118	0.915604	0.824561	0.19155	0.763684	0.78724	1.06705	0.489365	0.330607	1.38415	0.790875
1.01252	0.988874	0.864809	0.719457	0.524008	0.811149	0.678994	2.02641	0.446391	0.947269	0.771171	0.501548
1.04596	0.876408	1.21614	1.65217	1.02101	0.165689	0.894424	0.220975	0.368364	0.918719	1.20264	1.26715
0.748623	1.34773	1.69587	0.412429	0.518274	0.101965	0.559856	0.982517	1.02764	0.617139	0.830254	1.00474
0.721952	1.06839	0.701272	1.06429	0.416107	0.502986	0.979501	0.642447	0.394108	0.776066	1.27221	0.393398
0.998738	0.906193	0.30882	0.923077	1.07096	0.962327	1.03835	0.93662	0.547693	0.942389	0.372156	0.472562
0.75241	0.977716	0.573938	0.275591	0.494226	0.582139	0.695892	1.63886	0.728359	0.761778	1.09848	0.614333
0.816064	1.53853	0.254195	0.449275	0.773012	0.876564	0.78831	0.797422	0.717991	1.19822	0.561226	0.32225
0.915772	0.441647	1.38861	0.457746	0.604681	0.75	0.779853	0.965021	0.744544	0.733415	0.878284	1.02502
1.15058	0.741024	0.943022	0.318815	0.505415	0.978261	0.423716	0.494397	0.386038	2.55608	0.754786	0.229526
0.809577	0.977802	1.67618	0.727723	0.583652	1.24049	1.21837	0.807692	0.406304	0.41653	0.360274	0.206997
0.75239	0.724281		0.469657	0.287211	1.2015	0.720066	0.958095	0.564002	1.04574	0.270153	0.972359
0.722045	0.87661		0.265509	1.09929	1.02207	0.82835	1.33395	0.488046	0.520631	0.71987	0.608494
0.795138	1.43551		1.1938	0.308489	0.907372	0.47876	0.905186	0.61703	0.451601	1.28527	0.293229
1.07871	1.73381		0.577465	0.674771	0.987768	0.922356	0.940824	0.509737	0.907931	1.77657	0.443937
0.897074	1.03061		0.672566	0.551459	1.18965	0.869227	0.939904	0.778449	0.938935	1.25237	0.417803
0.543776	0.927671		1.0995	0.500238	0.199008	0.689947	1.08123	0.724206	0.854009	0.64046	0.743289
0.818452	1.05129		1.05839	0.370087	0.864831	0.526363	1.5089	0.424554	0.83206	1.16653	1.03303
0.849726	1.11427		1.425	0.364301	1.27443	0.491698		0.629926	0.438928	0.255696	0.419022
0.777023	0.821835		1.07609	0.667242	1.14452	0.32798		0.53343	0.684323	1.14965	0.930448
0.935442	0.585253		0.762376	0.594964	0.858039	0.385945		0.470647	1.15759	1.08519	0.223876
0.806055	0.37788		0.650838	0.756263	1.08415	0.246692		0.594854	1.11982	0.955584	1.14495
0.79514	1.17454		1.30247	0.320186	0.768607	0.442118		0.499165	0.418179	0.919703	0.490859
0.849409	0.3648		1.54301	1.45987	0.975912	0.792129		1.57627	0.95398	0.35169	0.596353
0.677354	1.74191		0.677852	0.405906	1.28043	0.458659		0.517299	1.0533	0.561592	0.443102
1.00817	0.867762		0.616	0.33322	0.941866	0.916515		0.532435	1.0356	0.90789	0.487479
0.85176	0.890333		1.21008	0.280264	0.32878	0.806863		1.24422	1.36672	0.92036	0.548063
0.960057	0.815119		0.342995	0.518975	1.11803	0.718227		0.393775	0.418615	0.705502	0.637995
0.847706	0.882747		0.695946	0.250609	0.513582	0.590934		0.460835	1.31373	1.46712	0.654545
0.871752	1.7029		1.42678	0.521191	1.17992	0.605167		0.675202	0.638335	0.409442	0.45523
0.894705	1.12078		0.712798	0.615385	0.844196	0.632083		1.07542	1.09978	0.480964	1.08859
0.865561	0.798856		1.00365	0.74359	1.07897	0.798571		0.399081	1.0499	0.789227	1.0399
1.22286	0.766767		0.931596	0.580451	1.75479	0.41468		1.12703	0.638254	1.27653	0.909331
0.662316	1.06416		1.28333	0.626147	0.454098	1.32997		0.867376	0.384388	1.05633	0.420316
1.12402	1.01964		0.984749	1.08341	0.565493	0.640742		0.566699	1.08084	1.12603	0.669173
1.04105	0.978512		0.884615	0.367322	0.882883	0.617268		0.674017	0.644141	0.516698	0.685039
0.68396	0.965731		0.26087	0.546691	1.02817	0.445004		0.473416	0.888503	0.833652	0.861336
1.44792	0.955693		0.463259	0.592809	1.04832	1.03536		0.519968	0.86929	0.311261	0.908821
0.769311	1.41599		0.971223	0.426218	1.16693	0.780669		1.15762	0.611962	0.494535	0.222047
0.814821	0.932982		0.445923	0.277684	1.54526	0.783732		0.597171	0.695042	0.443897	0.460573
0.806767	1.06242		0.309829	0.443905	0.875883	0.504557		1.19069	0.98759	0.550819	0.745442
0.889757	0.797781		1.00676	0.740484	0.8947	0.625564		0.522394	0.646156	1.04638	0.286561
0.992225	0.79603		0.130268	0.300081	0.850995	1.09869		0.654881	0.891231	0.709677	1.00968
0.989185	0.740826		0.627358	0.398029	1.20041	0.698959		1.33497	1.06218	0.762045	0.918333
0.645939	1.31337		0.809524	0.127449	1.34803	0.832611		1.11253	0.581071	0.943238	0.498756
0.856456	0.744015		0.806122	0.849128	0.918108	0.622326		0.964433	1.42083	1.13311	1.0097
0.742894	1.21459		0.940594	1.00102	1.20873	0.323068		0.461849	0.927985	0.429093	0.399799
0.776691	0.907475		0.715625	0.35241	0.128438	0.912805		0.683433	0.646016	0.434214	0.609904
1.13594	0.910287		0.862651	1.02766	1.37052	0.8591		0.962795	0.917117	0.387369	0.65269
1.02962	1.08358		0.78836	0.301847	0.19961	0.590557		0.436916	0.684959	0.719504	0.303689
0.792315	1.02842		0.855615	1.14115	1.89889	1.16568		0.338129	1.03104	0.651412	0.257277
0.864063	0.828599		0.371638	0.911406	0.669178	1.05294		0.805588	0.946521	0.628892	1.10078
1.31234	0.763927		0.795349	0.598723	1.68355	0.717522		0.52136	1.48496	0.308109	0.28075
1.20643	0.822581		0.705128	0.567788	2.60143	0.447448		0.396394	1.02907	0.600395	0.309502
0.791222	0.943746		0.570681	0.268174	0.351861	0.933678		1.02872	0.616326	0.985531	0.279582
1.51963	1.49606		0.685185	0.513113	1.15532	1.06552		0.474299	0.803913	0.826657	0.877119
0.782995	0.882485		0.806971	0.52162	1.05794	1.03575		1.52668	0.63306	0.655183	0.429089
1.16175	0.725181		0.540481	0.636086	1.68931	1.09783		0.737075	0.991108	0.375154	0.8982
0.918777	1.06179		0.98913	1.21303	0.943164	1.0057		0.552827	0.642092	0.344534	0.925733
0.955224	0.917057		0.935018	0.54402	1.21358	0.724		0.83805	1.23615	0.636729	0.126662
0.959228	0.730122		0.771429	0.354962	1.10767	0.634007		0.361928	1.72012	0.532354	0.465173
0.801624	0.498864		1.07971	0.589657	1.19881	1.12106		0.365169	0.738676	0.789146	0.865869
1.08442	0.769102		0.501401	0.395591	0.808723	0.502326		0.544649	0.618723	0.772098	0.797985
0.803609	1.27178		0.507042	0.40158	1.31552	1.35505		0.667091	0.873957	1.03424
1.15168	0.58285		2.04418	0.469638	1.33246	0.910105		0.788791	1.12415	1.01859
1.3718	1.23793		0.601307			1.16491		0.781405	0.471103
	0.823997		1.86397			1.0704		0.612538	0.649258
	0.883191		1.96129			0.726709		0.77826	0.810998
	0.880381		1.07843			0.786866		0.830949	0.699835
	0.529936		0.83945			0.756131		0.519535	0.953918
	0.789022		0.726027			0.854649		0.57603	0.680423
	0.70717		0.539286			1.0056		0.373705	0.636535
	0.723133					0.763636		0.373506	0.967513
	0.901332					0.574037		0.420965	0.504407
	1.02715					0.942646		0.491112	1.33606
	1.19981					0.616539		0.459167	0.895192
	0.830508					0.695457		0.313379	0.968422
	0.799408					0.824738		0.674753	1.14764
	0.975986					0.893137		0.873299	0.737886
	0.82874					0.725609		1.15999	0.914438
	0.649915					0.781682		0.723397	0.774139
	0.923215					0.570769		0.962025	0.80808
	1.5163					0.888438		0.250541	0.824096
	1.20833					0.803183		0.482681	0.437407
	1.65423					1.02218		0.675731	0.378092
	1.51707					0.804193		0.439376	3.21844
	1.3414					1.00806		1.09821	0.536334
	0.714031					0.804088		0.689966	0.539691
	0.934211					0.478378		0.623927	0.786825
	1.02318					1.14164		1.39353	0.789766
						1.62011		0.384318	0.560329
						0.730332		0.730332	0.71764
						0.528868		0.528868	0.480628
						0.513514		0.513514	0.704484
						0.780792		0.780792	0.641127
						0.844965		0.844965	0.78351
						0.614293		0.614293	0.561725
						1.53319		1.53319	0.53222
						0.679967		0.679967	0.546735
						0.911657		0.911657	0.617807
						0.996927		0.996927	1.00216
						1.27719		1.27719	0.370607
						1.1754		1.1754	0.482587
						1.00252		1.00252	0.817342
						0.817049		0.817049	0.744614
						0.857305		0.857305	0.487653
						0.720908		0.720908	0.609203
						1.04065		1.04065	0.525353
						0.791692		0.791692	0.618382
						0.986292		0.986292	0.734975
						0.643611		0.643611	0.804933
						0.97223		0.97223	0.613182
						0.706225		0.706225	0.893042
						0.636783		0.636783	0.611852
						1.1315		1.1315	0.843463
						0.774592		0.774592	0.808529
						0.935737		0.935737	1.13731
						0.904448		0.904448	0.857736
						0.685194		0.685194	1.06914
						0.684618		0.684618	1.27297
						0.73386		0.73386	0.979926
						0.504776		0.504776	1.16136
						0.752821		0.752821	0.84315
						1.03678		1.03678	0.873937
									1.11534
									1.10527
									0.765325
									0.820767
									0.720708
									0.571299
									0.827001
									1.21037
									1.12358

## Sheet: Fig 4c
DNA Fibers, siMRE11, +/- HU
WT		8KO		9KO				MRE11 Western Blot uncropped unprocessed
NT	+HU	NT	+HU	NT	+HU
0.761309	1.13786	0.914559	0.839333	0.383526	0.889688
1.42502	0.711996	1.89562	0.983633	1.03866	0.41187
1.17776	0.590446	0.860873	0.823813	0.868224	0.775383
0.547282	0.267702	2.17742	3.13949	0.665504	1.11195
1.22077	0.422991	1.65793	0.808421	0.711776	2.13688
0.811161	0.889034	2.06233	0.495851	0.433307	1.00748
0.716568	0.457533	0.480997	0.676985	0.410612	0.99944
0.342371	0.873797	1.8968	1.11618	0.466333	1.95634
1.02466	1.14109	0.167211	0.760013	1.32306	1.26598
0.877609	0.27461	1.13146	1.66059	2.00362	2.43418
0.088132	1.95859	0.933542	0.81351	1.42061	0.912714
0.372192	0.360851	0.326237	0.89903	0.318777	1.42745
1.31953	0.827238	0.990181	0.380886	0.819366	1.15222
1.17207	0.909769	0.486825	1.16501	0.638264	0.878772
0.827954	0.791483	0.977778	0.208149	0.633125	1.99418
1.05271	0.554199	0.839362	0.904473	0.788889	0.389668
0.889659	0.845546	0.211356	1.17546	0.374501	1.27439
0.306036	0.4421	1.30173	0.815569	0.965952	1.30005
1.39434	1.43649	0.252351	0.413633	0.089242	1.64192
0.818815	1.6813	1.91899	0.958652	0.567282	1.46044
2.29133	0.944756	0.745227	0.484363	1.55365	0.972961
1.15829	0.657613	0.694336	0.864491	3.36087	0.214011
0.128267	1.18305	0.657878	0.792834	1.07136	1.62401
1.32613	1.454	1.45639	0.890832	0.472155	1.1113
1.07361	0.558779	0.970015	0.666848	0.25044	0.690632
0.654917	0.83213	1.73957	1.16598	0.257198	0.508107
1.02966	0.696456	0.267153	1.64425	0.475919	0.737319
0.398821	0.646876	1.00929	1.07929	0.574849	0.933608
0.608858	1.14279	0.871019	0.493035	1.47743	0.696569
2.43687	1.18655	1.58349	0.900261	0.966565	0.515839
0.443977	0.687221	1.03526	1.40746	1.6741	1.50603
1.11765	0.722705	1.17663	0.806439	1.05028	0.822471
0.999001	0.922705	1.16387	0.754064	0.763152	0.754496
0.716779	0.734146	0.461747	0.691025	1.38225	0.80575
0.867321	0.474776	1.19832	1.22424	1.25037	1.11227
0.323175	1.15414	0.905178	0.567726	0.423719	1.08871
0.727822	1.11367	0.948094	1.32353	1.01502	0.964753
0.889436	0.98768	1.15377	0.900331	1.37822	2.27704
0.747513	0.187381	2.14552	0.899291	0.881895	1.52604
2.21015	0.759782	1.65704	0.963783	0.134775	0.657224
0.685714	0.39207	1.22639	1.01279	0.915972	1.32928
1.00204	0.585135	0.806977	0.64113	1.83996	1.78357
0.966007	0.817794	2.48393	1.43176	0.296685	0.385571
0.672141	0.303471	1.14217	1.38979	0.342139	0.291621
1.05069	1.34135	1.3195	0.769377	0.497083	2.0686
1.05253	0.538208	1.10749	1.00339	1.08737	0.991736
0.778151	0.963517	1.10596	1.30824	1.17351	1.88083
0.850921	0.767135	2.15101	1.27927	1.00238	1.08709
0.730976	0.608409	3.13697	0.750423	0.816887	1.21987
0.672017	0.532793	3.00195	2.88673	0.556197	1.9716
0.825846	0.614226	0.474291	1.0494	0.247728	1.21808
1.15897	0.767725	1.22272	0.946691	0.903298	0.684484
0.933981	0.430671	1.61873	0.961356	0.137446	1.53676
0.634938	0.585941	0.454691	1.6585	0.54758	1.56008
0.44947	0.474485	1.53214	0.843582	2.33543	0.865542
0.373066	0.895452	1.81735	1.14239	0.693067	2.26429
1.77062	0.504926	1.09324	2.27481	3.44029	0.835371
0.878219	1.45582	2.02459	0.875715	0.108498	1.46465
0.740464	1.26113	1.00573	0.906803	2.63296	0.771073
1.25743	0.526619	1.20996	1.00273	0.37948	1.503
0.39911	0.87752	0.825628	0.97913	1.05902	0.588669
0.48401	1.22149	1.04564	0.45977	2.77918	2.2751
0.919135	1.71072	1.34116	0.759933	1.45015	0.451173
0.496178	0.843879	2.83758	1.90562	0.732545	2.4528
0.5908	0.965574	1.07023	1.00313	0.596549	0.797119
1.55199	0.913153	0.732903	1.16145	1.05277	0.86332
0.310764	0.913558	1.08774	1.44112	1.17341	0.850932
1.22947	1.38855	0.701049	1.07884	2.89921	2.41484
1.42412	2.19198	2.242	2.07052	0.556186	1.21887
1.27348	0.627865	0.865232	0.874309	0.998382	0.410681
0.892845	0.86451	0.917602	1.39325	0.718785	1.43666
1.21351	0.986732	1.18978	1.41105	1.13436	1.14809
0.609428	1.00922	0.88537	1.11194	0.312142	1.28777
1.6608	0.714867	0.753645	1.2507	1.16058	0.591862
0.760888	0.423016	1.05423	1.35907	1.16773	1.21714
0.751916	0.814987	1.19626	0.869661	1.23477	2.35752
0.674844	0.713873	1.08466	1.19785	0.524095	0.811974
0.984545	0.386786	0.88377	1.11691	0.967037	0.821443
1.32428	1.00921	0.954338	0.698537	0.246412	2.14047
0.863691	1.11455	0.354803	0.891905	0.399801	0.357963
0.62856	0.802578	0.955452	1.42293	0.869811	0.512403
0.348761	0.820889	0.349032	0.613983	0.914862	1.56298
0.477301	0.714009	1.76065	1.34089	1.15806	0.625049
1.1015	0.595346	1.03855	0.870625	0.594734	0.884484
0.344006	1.65099	1.4243	0.726334	0.482291	1.52511
0.385831	1.09234	2.09443	0.855776	0.714795	0.554759
1.16749	1.17606	1.21803	0.351064	1.15361	0.244909
0.731099	1.57506	1.29926	0.666488	1.22098	0.424763
2.04538	0.421033	0.66254	0.774688	0.692804	0.752475
0.862258	0.73913	0.786891	0.412482	0.604559	2.72766
1.54649	0.973926	1.41434	0.869552	0.722446	0.57979
1.3438	1.40436	0.974873	0.683732	0.89395	1.12388
0.379973	0.516825	1.19194	1.73766	0.933901	0.33802
0.948077	0.733527	1.01036	0.701072	0.514659	1.91526
0.549666	0.858202	0.684409	0.958525	1.40259	0.375671
0.196318	0.793931	0.717663	1.37567	0.689141	1.01988
1.16137	1.14839	0.385059	1.13897	1.37005	0.574628
1.45097	0.797009	1.12333	1.04673	1.47912	0.490139
0.375893	0.723592	0.967206	1.17668	1.18319	1.3926
1.65696	1.50654	1.01985	1.3006	1.00919	0.80691
1.37111	1.68339	0.830618	0.91977	0.669658	1.22716
1.95734	1.28793	1.32847	1.69046	0.607915	0.657728
0.570086	0.575116	0.545371	0.868039	0.907102	0.580063
1.03851	0.831276	1.02026	0.551724	0.870698	0.826638
0.969531	1.0774	0.709311	0.56064	0.976094	1.03983
1.43506	1.64024	0.945065	0.869369	0.217304	1.44685
1.60804	1.11752	0.993705	0.988069	0.907963	0.54308
0.553614	1.11919	0.528134	1.64856	1.15038	0.656495
0.488326	1.04594	0.683467	1.15442	1.18551	2.49418
2.08104	1.04378	0.956373	0.790311	1.99576	1.32085
2.01622	0.791833	0.63488	0.456876	0.519288	1.16156
0.731528	0.546585	1.08566	1.2801	0.772616	0.51267
1.07509	1.06528	0.613124	1.51541	0.812383	0.551678
1.29699	0.869949	1.05122	2.345	0.450578	0.879275
1.33191	0.365389	0.781197	1.20289	0.627733	1.15115
1.05425	0.960545	1.1826	0.598481	1.20103	1.661
0.357064	1.05432	0.470349	1.06988	0.574768	1.89172
0.62596	1.05988	0.972957	2.42084	0.632027	1.12838
0.9006	0.450406	1.13494	1.03352	0.851975	1.50683
1.19665	0.171019	1.16213	1.88441	0.920829	2.3029
0.732482	0.565414	0.750283	0.517034	0.806767	0.509182
0.513582	1.85685	0.929653	1.25656	2.06217	0.431518
0.681119	1.35046	0.981198	0.808469	1.01969	0.512367
1.61068	1.20226	1.66811	0.958291	2.42535	0.625066
1.52252	2.31268	0.795586	1.18047	0.890272	0.998857
2.07766	0.571249	1.25884	0.262947	0.284195	0.64191
0.903448	1.13056	0.843898	0.972833	0.450037	1.33745
0.638803	0.61783	1.92654	1.01995	0.905622	1.09686
0.910176	2.06883	1.07141	1.09911	0.876588	0.592284
0.721812	0.735629	1.13894	2.26231	0.629973	0.840053
0.649814	0.701566	2.39579	1.23729	0.251388	0.841973
1.14853	0.857143	1.65377	1.55765	0.895855	2.70408
1.5152	0.949423	0.927237	0.611903	2.19022	1.79939
1.42065	0.951566	0.955072	0.876418	0.96313	1.24536
0.350643	0.425676	0.652842	0.552632	1.85038	2.59225
2.08713	0.579967	0.764935	0.455423	0.544382	0.854565
1.09672	1.00035	0.944642	2.01836	0.80791	1.55395
1.01927	0.296258	0.893703	0.734445	1.62903	0.899984
1.26824	0.835652	0.867462	1.194	0.728374	0.402379
1.07003	0.155089	1.58215	0.756267	0.525829	1.08501
1.00595	0.669665	0.94476	1.2008	1.20863	0.777393
0.805725	0.522289	0.440763	1.05147	2.29505	1.58155
0.828407	1.08731	2.57843	0.803516	0.964264	1.3957
0.801521	0.628774	1.37435	0.90669	0.982238	0.794389
1.91319	1.12719	1.40475	0.754505	0.417959	1.84081
1.01118	0.973954	0.808088	0.470802	1.02337	0.632442
1.48619	1.53968	0.853286	1.24565	1.13235	0.375029
1.4336	2.30222	0.927313	0.997931	1.0405	1.32308
1.38735	1.55971	1.05194	0.567162	0.265644	0.982693
0.355148	1.14278	1.02911	0.978738	0.528519	0.501842
1.02491	1.64377	1.64854	0.806478	1.56563	1.68047
1.46842	0.597974	0.534174	1.55695	0.455305	1.38746
0.697659	0.460921	1.07675	0.611173	1.34033	1.37599
0.767273	0.582165	2.17622	0.730858	1.99896	0.726208
0.763234	0.931829	1.12321	0.918559	0.688131	0.981096
1.09785	0.396423	0.759279	1.47059	0.869838	0.908206
0.720672	0.732009	0.629476	0.503497	1.03888	2.15216
1.16624	0.394946	0.505968	1.33464	0.734039	2.08331
0.89922	0.937934	1.32004	0.987992	1.23844	0.444237
1.46397	0.838958	1.62729	1.01184	1.06649	1.33232
0.721596	0.398905	2.11048	0.651625	1.20901	0.971536
1.17499	1.13867	0.630366	0.640334	1.05821	1.63797
0.785388	0.45113	0.724698	2.0019	1.77092	0.745223
1.12576	1.0291	0.803893	0.981465	0.862037	0.941931
0.300371	0.27823	1.0235	0.45092	0.619583	0.660809
0.829417	0.642202	0.849408	0.585168	1.47179	0.816584
1.17918	1.04934	0.53549	0.713455	0.72273	1.14069
0.90226	0.999162	0.954558	0.524338	1.90258	1.24379
0.945338	1.08476	0.983887	1.5	1.66077	0.980375
0.904597	0.218646	1.01466	1.202	1.27241	0.635795
1.41799	0.886759	1.68025	0.948242	0.663136	0.867356
0.811977	0.919366	0.313497	1.06837	1.34828	0.356518
0.943026	0.599288	1	1.45106	2.50025	1.68904
0.625848	0.262809	0.696723	0.834021	0.513194	0.983849
0.872721	0.178915	2.97568	1.16278	1.93291	2.55675
1.22909	0.866713	0.743648	1.66754	1.48336	0.54463
0.806615	0.910992	1.0644	1.22917	1.87379	1.38633
1.32827	0.670972	0.645471	1.0781	0.333798	0.510714
0.733194	0.268672	0.929026	1.05621	0.441711	1.13286
0.864328	1.12705	1.44235	0.902813	0.987635	0.761785
1.05133	0.806961	0.790163	0.229585	0.853305	0.728467
1.19746	0.139934	0.35945	1.44772	0.713859	0.736168
0.658376	0.38826	1.72985	0.976991	2.51332	3.06612
0.814194	1.14332	1.92747	1.39771	0.390818	1.03649
1.08684	2.18594	1.21176	0.95379	0.934894	0.579775
0.828438	0.26922	1.01382	0.977924	1.05711	3.2869
0.92388	0.509653	1.35782	0.896435	1.61906	0.975934
2.00252	0.571259	1.2309	2.09639	1.79874	0.932827
1.68268	0.740807	0.823881	1.37029	0.960043	0.768971
1.21419	0.852597	0.375131	0.254732	0.919364	1.88174
0.622951	0.452137	0.934307	1.32144	0.824579	1.84943
0.983479	1.07011	0.57811	1.76134	0.758411	0.641583
1.032	0.622412	0.609434	2.60765	0.932872	0.610894
0.621507	0.82439	0.724322	0.313858	0.812172	0.790176
0.351892	2.12022	0.876081	0.56273	1.63691
0.952601	1.27904	1.30527	1.56414	0.371691
0.749097	1.21205	0.874901	1.59908	0.924672
1.3813	0.392193	0.983376	0.96071	0.850947
1.07573	0.918676	1.112	1.17207	0.756426
		1.30556	1.0223	0.992766

## Sheet: Fig 4d
DNA Fibers, +/-Mirin, +/- HU
WT		8KO		9KO
NT	+HU	NT	+HU	NT	+HU
0.884418	1.22137	0.638629	0.268657	1.16723	0.894059
1.62879	1.2166	1.03161	0.9	0.791822	0.362805
0.906216	1.02697	0.424658	0.463259	0.838816	0.456067
0.859973	0.954663	0.937008	0.962343	0.981395	0.764706
0.525764	0.67409	1.84587	1.15488	0.242515	1.0274
0.806723	0.728483	1.30588	0.892308	0.521127	0.807339
1.06198	1.11983	1.059	0.828283	0.77931	1.08696
0.620474	0.89918	0.945148	0.735294	1.15035	0.502874
1.1641	1.21607	0.582555	1.09091	0.354839	0.707224
1.04643	0.528133	1.02771	1.14744	0.924883	0.873188
1.51747	0.488969	0.536131	0.882353	0.659459	1.53781
1.03035	1.10687	0.505482	0.848485	0.888889	0.938983
1.25441	0.837733	1.31707	0.446429	1.00409	0.99639
0.911582	0.805483	0.897727	1.11034	0.414286	1.04681
1.09615	0.152923	0.255882	1.06173	0.990207	0.511111
0.876125	0.500701	0.729216	1.12442	0.374083	1.32184
1.19312	1.1872	0.978723	1	0.442149	1
0.828004	0.892839	0.780328	0.974843	0.540426	1.05155
0.728295	0.962923	0.897959	0.608696	0.583541	0.431542
1.03886	0.53635	0.466463	0.834783	0.292419	0.406803
0.952101	0.792703	0.531707	0.917874	0.494382	0.297959
0.718133	0.726152	0.782609	0.88587	0.429769	0.381818
1.09672	0.858625	0.757962	0.475524	1.13953	1.10546
0.9	0.735122	1.056	1.11455	0.93985	0.59164
0.504322	0.707607	1.12954	1.23776	0.84466	0.672609
1.00967	0.941112	0.615514	0.929961	0.858696	1.28514
1.03819	0.500268	0.860177	1.07902	0.36859	0.148867
0.912124	0.876106	0.265985	0.388626	0.692607	1.00641
0.590147	1.12908	1.39773	0.640187	0.65625	0.95107
0.977404	1.21288	1.9375	0.614407	0.923882	0.693811
1.01163	1.13104	1.27586	1.1134	0.476624	1.12245
0.68338	1.07961	0.536098	0.699115	0.885182	0.586364
0.432093	0.754458	0.674617	0.648855	1.18978	0.824561
0.833302	0.860835	0.958904	0.811966	0.884921	1.42141
0.794803	0.859296	0.458874	0.995745	1.05696	0.713781
1.12335	0.696129	1.02268	1.53069	0.488778	1.89756
0.979088	0.820225	0.448187	1.73488	0.322857	0.809524
0.699301	0.690701	0.40531	1.38696	1.21225	1.65346
1.01439	1.00063	1.80707	1.32946	0.581731	1.05195
0.954693	1.01248	0.765668	0.763492	0.406593	1.93878
1.05162	1.0303	0.559838	0.948276	0.75076	0.992629
1.84329	0.761762	0.88447	1.03289	0.875912	1.15833
0.987203	1.18184	0.665385	1.12281	0.916318	0.741935
0.772088	0.760511	0.817052	0.668103	1.0813	0.770115
1	0.605922	1.78824	1.10949	0.878788	0.576812
1.08392	1.21447	1.9	0.763934	0.331897	0.683871
1.0443	0.54131	0.688525	0.79661	1.00948	1
0.750423	1.07762	0.112769	0.509174	0.921466	1
2.06612	1.24767	0.277385	0.90219	0.510563	0.679612
1.06978	1.36583	0.990415	1.09552	0.546778	1.14033
1.31178	0.591183	0.27459	0.81761	0.579492	1.03731
1.0501	1.32415	0.709145	1.1833	0.47482	0.622921
0.656334	0.917558	0.726316	1.84013	0.90927	0.785714
0.436476	1.24559	0.375315	0.464135	0.560714	1.86765
0.791189	1.07776	0.125287	1.69121	0.945205	1.18182
0.83237	0.671654	0.235955	0.9631	0.765625	0.677656
1.59852	1.24541	0.29697	1.20513	0.424437	1.22349
1.53008	0.835052	0.980392	0.59434	2.63291	0.565371
0.346676	1.90556	1.00923	0.907895	0.9625	0.871711
1.81267	1.04129	0.542254	1.43939	0.463043	1.38372
1.44656	0.991007	1.287	1.42017	0.865471	1.41528
0.77332	0.971557	0.839858	0.442857	1.09654	0.67013
1.05225	0.727837	0.892057	0.923387	0.872093	0.909513
0.696145	1.04303	1.01266	0.997984	1.29655	1.10833
0.595591	0.781122	0.633911	1.04348	1.45732	0.921127
1.00746	0.856275	0.532039	0.5	0.808362	1.19355
0.560733	0.851129	0.878136	1.48954	1.24675	1.13546
1.11146	0.539737	0.681614	0.935766	0.720554	1.08833
0.964464	0.64511	1.03908	1.72199	1.06147	0.682432
1.07666	0.863879	0.919771	1.15385	1.10917	2.14425
1.13934	0.678453	0.814346	0.758123	0.956364	0.862808
1.47721	0.769854	0.508634	0.977358	0.606654	1.63023
0.755772	0.894209	0.800687	0.878543	1.09807	0.861111
0.75754	0.939372	0.661765	0.599581	0.418605	1.12183
1.59292	0.96286	0.768786	0.895833	1.02655	1.37705
1.15838	0.69971	0.973597	0.828897	0.744681	1.02174
0.661793	0.915204	1.07358	1.86184	1.33136	0.770833
1.3882	1.29606	0.802657	0.933086	0.684211	1.38926
0.995502	0.830848	0.95969	1.18192	0.647619	0.702509
0.802005	0.485121	0.310256	0.893333	1.02007	1.64706
0.808947	0.800394	0.536885	1.11221	1.11017	1.15349
1.08238	1.40194	1.26054	0.801061	0.996047	1.11842
0.911789	0.802341	0.973958	0.837719	0.567335	0.970149
0.64531	1.09568	0.625767	1.09189	1.35119	0.627063
2.73684	0.459893	0.83871	1.11051	0.902818	0.441614
0.861057	0.85432	0.914373	0.289421	0.828549	0.731183
0.839963	0.839479	1.09167	0.429787		0.837104
0.982569	0.60681	0.315942	0.964451		0.979684
1.10356	0.802477	1.45454	0.6917		1.01982
1.75944	0.718404	0.768254	0.691964		1.80882
1.03741	0.660714	0.84	1.00629		1.02247
1.35666	1.09941	0.255924	0.786047		1.05906
1.57454	0.528068	0.6125	0.784753		0.658436
1.39711	0.899107	0.555033	0.879433		1.28455
0.866274	0.675776	0.288462	0.889328		1.1307
0.959184	0.800797	0.878327	0.783133		1.1831
0.574174	1.25663	0.746269	0.44		2.2199
0.52275	0.415134	0.607362	0.991803		1.26877
1.16441	0.672709	1.03125	1.13651		1.275
0.468635	1.4188	1.09028	0.681347		0.994186
0.918155	0.922107	0.313682	0.847		1.0093
0.959904	0.544577	0.976695	0.904762		0.745614
0.906599	0.933571	0.927438	0.582938		1.27042
1.3945	0.731631	0.287449	0.878788		0.274125
0.865154	0.942326	1.034	0.892086		0.824859
1.81368	0.949782	0.98324	0.528529		1.03608
0.943141	0.737616	0.364662	0.415929		0.272487
0.213319	0.676238	1.08038	0.699387		0.926978
1.6052	0.899609	1.06266	1.40831		0.337438
0.8831	0.628349	0.689557	0.344086		1.62437
0.663647	1.18755	0.626374	0.487654		0.883152
2.08133	1.06491	0.6	0.752577		0.898765
0.440048	0.772352	0.384831	0.964286		1.37273
0.951486	0.992098	0.215033	1.0458		2.11132
1.17547	0.556266	1.05714	0.984043		0.516807
2.02641	0.57665	0.859813	1.02374		0.645833
0.874104	0.893976	0.85389	1.95833		1.23652
1.2767	0.966265	0.302752	0.846939		1.76207
0.85663	1.00377	1.17266	1.00664		2.29609
0.374223	1.06281	0.563462	0.795455		0.794776
0.960047	0.579655	0.58427	0.742455		1.33068
0.85676	0.976531	0.393701	1.52174		0.756329
1.32503	0.483566	0.854561	1.14621		1.34931
1.07661	1.30514	1.32753	0.912252		0.997552
0.700516	0.360936	0.578288	0.446746		1.13913
0.737074	0.66061	0.746177	1.16611		1.03268
0.773832	0.742122	0.678161	0.54902		1.05132
0.790486	0.962835	1.24912	1.01911		0.6875
0.985792	0.923743	1.21337	0.174497		0.805085
0.801539	0.730951	0.995074	1.01316		0.939706
1.10059	0.825665	0.718137	0.995745		1.16812
0.789102	1.29925	0.682968	0.866667		0.698305
1.42353	1.24078	0.965011	0.980892		0.960437
1.05355	0.545082	1.11732	0.915074		0.910256
0.979015	0.817274	1.09537	1.63514		0.861789
1.06546	0.828061	1.12687	0.913043		0.470032
1.27819	0.82523	0.709302	0.37931		1.22131
0.830303	0.534799	0.493318	2.17361		0.773438
1.3086	1.1114	1.08383	1.03488		0.928166
2.11223	0.809038	0.332168	0.83691		0.940415
1.12957	0.941846	1.13303	0.905325		0.4
0.516233	0.736264	0.512346	0.831135		1.14256
0.987313	0.629826	0.947612	1.18577		1.21972
1.06232	1.21688	0.269767	1.0566		0.587444
0.848455	0.95625	0.919094	0.613636		0.839161
1.15255	0.703761	0.710744	1.24615		0.762887
1.06248	0.977718	0.799497	1.98387		1.16763
	0.972973	0.50501	1.13055		0.408571
	0.294258	0.303497	1.22945		0.825153
	1.23903	0.362661	1.0229
	0.862921		0.721557
			0.678462
			0.965054

[truncated: 19 more sheets: Fig 4e, Fig 4f, Fig 5a, Fig 5b, Fig 5c, Fig 5d, Fig 6a, Fig 6c, Fig 6d, Fig 7b, Supp Fig 2a, Supp Fig 2b, Supp Fig 3a, Supp Fig 3b, Supp Fig 4a, Supp Fig 4b, Supp Fig 5c, Supp Fig 7, Supp Fig 10]
